# Supplementary material for: M6A regulator methylation patterns and characteristics of immunity in acute ST-segment elevation myocardial infarction
Source: Sci Rep. 2023 Sep 21;13:15688. doi: 10.1038/s41598-023-42959-5 (PMC10514189; doi:10.1038/s41598-023-42959-5)
Supplement: Supplementary file 1 — Supplementary Information 1. [file 41598_2023_42959_MOESM1_ESM.xlsx]

## Sheet: GSE59867
Baseline clinical characteristics of all subjects
Characteristics	STEMI group	Control group	P value
Men	86 (77.5%)	31 (75.6%)	0.83
Women	25 (22.5%)	10 (24.4%)	0.83
Age (years)	58.8 ± 10.4	61 ± 10.6	0.277
BMI (kg/m2)	28.1 ± 4.7	28.9 ± 5.1	0.517
Hypertension	62 (55.9%)	28 (71.8%)	0.09
Diabetes	26 (23.4%)	6 (15.4%)	0.367
Previous MI	8 (7.2%)	3 (7.7%)	1
Smoking	54 (48.6%)	20 (51.3%)	0.853
Hypercholesterolemia	60 (54.1%)	34 (87.2%)	<0.001
AMI	54 (51.4%)	17 (43.6%)	0.456
Previous revascularization	3 (2.7%)	2 (5.1%)	0.605
Non-coronary atherosclerosis	6 (5.4%)	3 (7.7%)	0.697
NT-proBNP (pg/mL)	1641.4 ± 3675.3	2913.3 ± 6975.7	0.559
LVEF (%)	49.3 ± 8.6	42.1 ± 8.3	<0.001
Medicationsa
Aspirin	105 (100%)	39 (100%)	NA
Clopidogrel	104 (99%)	39 (100%)	1
Beta blockers	104 (99%)	38 (97.4%)	0.47
ACE inhibitors	100 (95.2%)	39 (100%)	0.324
Statins	103 (98.1%)	39 (100%)	1
Diuretics	21 (20%)	14 (35.9%)	0.079
aData were only available for n = 105 patients from the STEMI group and n = 39 from Control group; these numbers were used to calculate percentages.
Data at admission.
Data are presented as mean value ± standard deviation or number or percentage of patients. P value <0.05 was considered significant.
ACE, angiotensin-converting enzyme; AMI, anterior myocardial infarction; BMI, body mass index; LVEF, left ventricular ejection fraction; MI, myocardial infarction; NA, not applicable; NT-proBNP, N-terminal pro-brain natriuretic peptide.

## Sheet: GSE48060
Baseline clinical characteristics of all subjects
Variablea	Control (n=21)	AMI (n=31)	p-valueb
Age, years	56 (33–65)	53 (38–65)	0.575
Sex, male, n (%)	14 (67)	18 (58)	0.532
Body mass index, kg/m2	27.2 (21.7–35.0)	32.3 (22.9–49.5)	0.001*
Cardiovascular risk factor score	3 (2–6)	4 (1–6)	0.001*
Cardiovascular history, n (%)
Arterial hypertension	6 (26)	23 (74)	0.001*
Smoking	7 (33)	21 (68)	0.015*
Diabetes mellitus	1 (5)	4 (13)	0.329
Family history of coronary artery disease	15 (71)	18 (58)	0.326
Lipid Profile, mg/dL
Total cholesterol	190 (136–328)	189 (110–325)	0.859
LDL cholesterol	110 (41–400)	110 (41–254)	0.678
HDL cholesterol	41 (27–113)	37 (24–172)	0.278
Medications, n (%)
Statin therapy	6 (29)	10 (33)	0.718
Aspirin	7 (33)	17 (55)	0.127
ACE inhibitor	3 (14)	6 (20)	0.598
Beta blocker	6 (29)	11 (35)	0.602
Severity of AMI
Ejection fraction, %	64 (57–70)	57 (35–71)	0.007*
Troponinc		0.53 (0.04–16.43)	-
Abbreviations: AMI, myocardial infarction
aAll continuous variables are reported as median (range)
bp-values < 0.05 were considered statistically significant and are indicated by an asterisk (*)
cTroponins were not collected for control subjects.

## Sheet: ALKBH5
code	Sample Name	Ct	Ct ref	2-△△ct
STEMI	ALKBH5	21.6905	18.862	1.23556				Sequence (5'->3')
		21.6861	18.6111				Forward primer	CGGCGAAGGCTACACTTACG
		21.4152	18.9108				Reverse primer	CCACCAGCTTTTGGATCACCA
STEMI	ALKBH5	20.7864	17.936	1.34358
		20.7629	18.094
		20.7459	18.22
STEMI	ALKBH5	21.9157	19.0493	1.47736
		21.8776	19.2068
		21.8209	19.7238
STEMI	ALKBH5	21.0554	18.7842	1.30006
		21.63	18.9693
		21.9299	18.6742
STEMI	ALKBH5	22.3752	19.9834	1.29636
		22.2565	19.6496
		22.8359	19.6346
Control	ALKBH5	21.4033	18.2925	1.07883
		21.3264	18.4345
		21.3294	18.3372
Control	ALKBH5	19.1998	16.2747	1.16125
		19.3015	16.3342
		19.425	16.641
Control	ALKBH5	20.6726	17.0696	0.863384
		20.6606	17.1731
		20.5627	17.6941
Control	ALKBH5	20.2233	17.2928	1.06155
		20.4893	17.1178
		20.1504	17.3876
Control	ALKBH5	21.1657	18.0949	0.870919
		21.4588	17.902
		21.5063	18.2124

## Sheet: FMR1
code	Sample Name	Ct	Ct ref	2-△△ct		Sequence (5' -> 3')	Length
STEMI	FMR1	19.8371	16.635	0.564142		Forward Primer	TATGCAGCATGTGATGCAACT
		19.5561	16.749			Reverse Primer	TTGTGGCAGGTTTGTTGGGAT
		19.8201	16.9007
STEMI	FMR1	20.8106	17.8844	0.530604
		20.2083	17.3398
		20.8588	17.4597
STEMI	FMR1	20.4622	17.0865	0.712098
		20.4684	17.9592
		19.8718	17.8361
STEMI	FMR1	21.9951	18.8002	0.463814
		21.7575	18.4958
		21.4681	18.1485
STEMI	FMR1	21.4982	17.8918	0.395424
		21.2973	18.3429
		21.462	17.5563
Control	FMR1	19.3574	17.6126	1.78995
		19.0135	17.8994
		18.3804	17.3081
Control	FMR1	20.6818	17.9188	0.990403
		20.0658	18.3731
		20.9822	18.9453
Control	FMR1	20.2829	18.2051	0.960482
		20.7638	18.241
		20.6145	18.5896
Control	FMR1	21.0111	18.982	1.01194
		21.5024	19.2918
		21.5875	19.4277
Control	FMR1	22.4327	19.9153	0.58037
		22.4094	19.6245
		22.7462	19.2427

## Sheet: FTO
code	Sample Name	Ct	Ct ref	2-△△ct			Sequence (5' -> 3')	Length
STEMI	FTO	19.5903	16.0459	0.601239			Forward Primer	ACTTGGCTCCCTTATCTGACC
		19.0986	16.8656				Reverse Primer	TGTGCAGTGTGAGAAAGGCTT
		19.3083	16.3297
STEMI	FTO	21.2973	18.062	0.699134
		21.1829	18.4523
		21.0042	18.8671
STEMI	FTO	20.1223	17.5117	0.611483
		20.3671	17.9333
		20.7221	17.0836
STEMI	FTO	20.4583	17.1331	0.464706
		20.9464	17.4263
		20.971	17.9454
STEMI	FTO	22.0025	18.6399	0.460771
		22.1208	18.9072
		22.2963	18.9649
Control	FTO	20.0459	18.8547	1.11219
		20.631	18.3489
		20.5567	17.9362
Control	FTO	20.1141	18.7219	0.880446
		20.8986	17.9434
		20.9144	18.1567
Control	FTO	20.9714	18.8484	0.801965
		21.2346	18.7942
		21.2524	18.3066
Control	FTO	22.2137	19.1494	0.764654
		22.0412	19.8324
		22.0663	19.624
Control	FTO	19.692	18.2677	1.66532
		19.7348	18.1467
		19.0417	17.7074

## Sheet: HNRNPC
code	Sample Name	Ct	Ct ref	2-△△ct		Sequence (5' -> 3')	Length
STEMI	HNRNPC	22.0512	18.6418	1.03383		Forward Primer	CCCTTCTCCGTCCCCTCTAC
		22.7523	18.4612			Reverse Primer	CCCGAGCAATAGGAGGAGGA
		22.3612	18.8776
STEMI	HNRNPC	19.829	16.803	1.89115
		19.5456	16.772
		19.8116	17.0408
STEMI	HNRNPC	21.7292	18.8252	2.09614
		21.3399	18.7789
		21.3954	18.7354
STEMI	HNRNPC	19.9301	17.1958	2.71023
		19.2224	17.3888
		19.4506	17.0056
STEMI	HNRNPC	20.3781	17.7345	1.60663
		20.738	17.1601
		20.5396	17.485
Control	HNRNPC	21.8847	17.0211	0.785097
		21.397	17.2416
		21.0785	17.7222
Control	HNRNPC	21.3049	17.7547	1.17061
		21.2614	17.5498
		21.5101	18.1255
Control	HNRNPC	20.6838	17.1903	0.937416
		20.6094	16.8289
		20.9674	16.6336
Control	HNRNPC	19.9284	16.8182	1.03816
		20.9132	16.525
		20.5982	16.9304
Control	HNRNPC	22.4968	18.6769	1.11806
		22.1862	18.5367
		21.829	18.4532

## Sheet: KIAA1429
code	Sample Name	Ct	Ct ref	2-△△ct
STEMI	KIAA1429	21.1416	18.6749	0.649567		Sequence (5' -> 3')	Length
		21.2658	18.8822			Forward Primer	ATACTGATGGTCTGGTGCTAAGA
		21.7506	18.4279			Reverse Primer	TGGAGGGCTTCCATTAAACTGAT
STEMI	KIAA1429	22.3229	17.8801	0.271686
		22.0936	18.3284
		22.3047	18.5672
STEMI	KIAA1429	20.225	17.1021	0.600603
		20.2739	17.4503
		20.0751	17.5094
STEMI	KIAA1429	20.3192	17.1976	0.466404
		20.8045	17.3888
		20.1119	17.0427
STEMI	KIAA1429	19.6122	16.4354	0.53761
		19.6519	16.9448
		19.6941	16.5863
Control	KIAA1429	20.6346	18.9996	1.19747
		20.2169	18.3567
		20.2814	18.2512
Control	KIAA1429	22.2279	19.5709	0.664917
		22.0752	19.3709
		22.372	19.6614
Control	KIAA1429	19.843	18.9303	1.09397
		20.6094	18.7218
		20.9674	17.8509
Control	KIAA1429	19.9284	17.7323	0.816985
		19.8773	17.5816
		19.9369	17.2482
Control	KIAA1429	19.3366	18.5028	1.40522
		19.1581	17.1188
		19.6801	17.7202

## Sheet: RBM15
code	Sample Name	Ct	Ct ref	2-△△ct
STEMI	RBM15	19.6385	16.57	0.495909		Sequence (5' -> 3')	Length
		19.9902	16.6453			Forward Primer	GTGAGGACTCGACTTCCCG
		19.3438	16.3899			Reverse Primer	GCCGCTATCGGTCTTTCCG
STEMI	RBM15	21.1689	18.1379	0.64526
		21.0375	18.7689
		21.3717	18.4434
STEMI	RBM15	19.1523	17.113	0.79533
		19.8546	16.8718
		19.3552	17.0544
STEMI	RBM15	21.4039	18.5881	0.716264
		21.1979	18.8953
		21.1725	18.5148
STEMI	RBM15	20.2159	17.6451	0.501961
		20.8829	17.4842
		20.6549	17.3095
Control	RBM15	20.9226	18.2244	0.758989
		20.5542	17.8695
		20.3274	18.185
Control	RBM15	21.3239	19.0692	0.974484
		21.7964	19.1116
		21.3562	19.852
Control	RBM15	20.1997	18.5499	1.12124
		20.1887	18.2514
		20.4797	18.2305
Control	RBM15	22.2121	19.4414	0.778321
		21.8127	19.7303
		22.1815	19.6182
Control	RBM15	19.1289	17.6441	1.54928
		19.7856	18.1041
		19.1431	17.8724

## Sheet: Sheet7
							ALKBH5	FMR1	FTO	HNRNPC	KIAA1429	RBM15
						STEMI	1.23556	0.564142	0.601239	1.03383	0.649567	0.495909
						STEMI	1.34358	0.530604	0.699134	1.89115	0.271686	0.64526
						STEMI	1.47736	0.712098	0.611483	2.09614	0.600603	0.79533
						STEMI	1.30006	0.463814	0.464706	2.71023	0.466404	0.716264
						STEMI	1.29636	0.395424	0.460771	1.60663	0.53761	0.501961
						Control	1.07883	1.78995	1.11219	0.785097	1.19747	0.758989
						Control	1.16125	0.990403	0.880446	1.17061	0.664917	0.974484
						Control	0.863384	0.960482	0.801965	0.937416	1.09397	1.12124
						Control	1.06155	1.01194	0.764654	1.03816	0.816985	0.778321
						Control	0.870919	0.58037	1.66532	1.11806	1.40522	1.54928
