# Supplementary material for: M6A regulator methylation patterns and characteristics of immunity in acute ST-segment elevation myocardial infarction
Source: Sci Rep. 2023 Sep 21;13:15688. doi: 10.1038/s41598-023-42959-5 (PMC10514189; doi:10.1038/s41598-023-42959-5)
Supplement: Supplementary file 2 — Supplementary Information 2. [file 41598_2023_42959_MOESM2_ESM.xls]

gene	logFC	AveExpr	t	P.Value	adj.P.Val	B
NFKBIB	0.401133198	8.642744296	12.87057351	5.81E-24	8.45E-20	43.87535368
JMJD8	0.368757436	8.974937169	12.41578026	6.47E-23	4.70E-19	41.51823304
PIGS	0.349453026	9.921020215	12.19741046	2.07E-22	1.00E-18	40.38086733
TMEM214	0.361398328	9.375751098	12.04273633	4.72E-22	1.38E-18	39.5732863
MAVS	0.384700267	8.725559725	12.04186501	4.74E-22	1.38E-18	39.56873263
CLPTM1	0.275931482	10.05583482	11.9279029	8.71E-22	1.96E-18	38.97274019
MLF2	0.521482213	10.06557344	11.91323338	9.42E-22	1.96E-18	38.89596546
ERGIC3	0.412961168	10.06808733	11.80786643	1.66E-21	2.38E-18	38.34414881
HMG20B	0.361517684	9.369131145	11.80704858	1.66E-21	2.38E-18	38.3398632
DEDD2	0.381388791	9.805346018	11.80007824	1.73E-21	2.38E-18	38.30333649
ZDHHC12	0.35933114	9.107342013	11.77827486	1.94E-21	2.38E-18	38.18906287
PRICKLE3	0.408007018	8.075227071	11.77568324	1.97E-21	2.38E-18	38.1754782
MAF1	0.393638934	8.625056168	11.61225594	4.72E-21	5.27E-18	37.3181207
NACC1	0.453597371	8.347740159	11.55946312	6.26E-21	6.21E-18	37.04087949
MIEN1	0.398789121	9.561303548	11.55515539	6.41E-21	6.21E-18	37.01825169
SIRT2	0.366251543	8.766634724	11.52828039	7.40E-21	6.70E-18	36.87706224
SAMD4B	0.390172978	8.634942777	11.51771528	7.83E-21	6.70E-18	36.82154878
ALG3	0.432098628	10.24623094	11.45638377	1.09E-20	8.79E-18	36.49918956
TKFC	0.325247803	8.169150347	11.42371633	1.30E-20	9.92E-18	36.32742286
PPP1R12C	0.369129484	8.685931732	11.40938599	1.40E-20	1.02E-17	36.25205929
ZFPL1	0.321994291	8.751008822	11.38404947	1.61E-20	1.11E-17	36.11879348
TMEM127	0.36517868	10.79346616	11.34144484	2.02E-20	1.31E-17	35.89464268
RNF26	0.434028658	8.76570589	11.3318288	2.12E-20	1.31E-17	35.84404122
CDK2AP2	0.461565704	8.95334556	11.32886384	2.16E-20	1.31E-17	35.8284383
C11orf68	0.333047154	8.405321554	11.24536383	3.38E-20	1.97E-17	35.38889183
BICRA	0.36522292	7.866145894	11.15700072	5.44E-20	3.04E-17	34.92348384
WAS	0.54172679	9.618536695	11.06592903	8.87E-20	4.77E-17	34.44355693
RGS19	0.391354189	9.724809596	11.04848278	9.75E-20	5.06E-17	34.35159251
LRPPRC	-0.302380707	9.314115846	-11.02094467	1.13E-19	5.49E-17	34.20641449
YIPF3	0.369614793	10.30668921	11.02027382	1.13E-19	5.49E-17	34.20287759
SCAMP2	0.455712575	10.96870372	10.95042786	1.65E-19	7.66E-17	33.83457208
MFSD12	0.324524484	8.563426901	10.94644191	1.69E-19	7.66E-17	33.81355031
TMEM175	0.453966695	9.779187893	10.92124207	1.93E-19	8.51E-17	33.68063914
TPP1	0.453030354	11.12323371	10.88924545	2.30E-19	9.81E-17	33.51186081
HECTD1	-0.23534343	9.411736388	-10.87057897	2.54E-19	1.05E-16	33.413388
CUL3	-0.223278702	9.93050318	-10.81643804	3.40E-19	1.37E-16	33.12773813
GPSM3	0.486367136	10.26043779	10.7439181	5.02E-19	1.97E-16	32.74504637
FLOT2	0.452948559	10.03982549	10.73249165	5.34E-19	2.04E-16	32.6847417
SRSF10	-0.275507235	8.409026589	-10.69766472	6.44E-19	2.38E-16	32.50092811
SH2B2	0.397183896	8.927799879	10.69443335	6.55E-19	2.38E-16	32.48387251
EVI5L	0.263524102	7.418931116	10.67796276	7.16E-19	2.54E-16	32.3969369
VIRMA	-0.218858946	8.589603721	-10.58985851	1.15E-18	3.98E-16	31.93186187
ATP2C1	-0.276918284	8.241658281	-10.4955625	1.91E-18	6.24E-16	31.43405483
CRTC2	0.411518218	9.184259894	10.49542753	1.91E-18	6.24E-16	31.43334228
LRRC41	0.269039057	9.153716626	10.49168877	1.95E-18	6.24E-16	31.41360419
TSC2	0.298494194	9.301550798	10.48970216	1.97E-18	6.24E-16	31.40311621
TMEM115	0.461691085	8.093440217	10.47749584	2.11E-18	6.52E-16	31.33867508
TESK1	0.361639064	9.322344325	10.44316624	2.54E-18	7.68E-16	31.1574382
ZBTB45	0.352300287	7.204928711	10.42613992	2.78E-18	8.25E-16	31.06755139
CSRP1	0.428025717	9.210698753	10.40799872	3.07E-18	8.91E-16	30.97177961
UBR3	-0.246381003	9.165837852	-10.34332639	4.34E-18	1.24E-15	30.63036988
BOP1	0.282000314	8.352007644	10.32679204	4.75E-18	1.31E-15	30.54308784
TEPSIN	0.37544041	8.634256866	10.32298095	4.85E-18	1.31E-15	30.52297004
PRPF4B	-0.25873417	9.425923113	-10.3218809	4.88E-18	1.31E-15	30.51716317
YIPF2	0.253131015	8.235834722	10.31453261	5.07E-18	1.34E-15	30.47837372
ERCC2	0.290208545	8.131280171	10.2799257	6.11E-18	1.59E-15	30.29570036
LRP10	0.445289865	9.739084634	10.26354802	6.67E-18	1.70E-15	30.20925447
RAVER1	0.357927643	8.645047764	10.25475386	7.00E-18	1.75E-15	30.16283769
ATG9A	0.27904997	9.029396107	10.24803095	7.26E-18	1.79E-15	30.12735381
FAM168A	0.285932795	9.246107518	10.24461343	7.39E-18	1.79E-15	30.10931614
GDI1	0.416359123	10.47982856	10.21778974	8.54E-18	2.03E-15	29.96774588
PSKH1	0.262969886	8.405366006	10.21234258	8.79E-18	2.06E-15	29.93899798
RGS14	0.369557761	9.304495006	10.18554461	1.02E-17	2.34E-15	29.79757506
TMUB1	0.322499349	8.933846646	10.15945504	1.17E-17	2.65E-15	29.65990106
MBD6	0.403994749	9.221362261	10.1403263	1.30E-17	2.90E-15	29.55896622
RAB1B	0.56253736	9.450632804	10.12130405	1.44E-17	3.14E-15	29.45859967
DOK3	0.486004545	9.542103476	10.11984774	1.45E-17	3.14E-15	29.45091601
RHBDD2	0.303750527	10.1816151	10.10751086	1.55E-17	3.30E-15	29.3858272
MOB3A	0.290620752	11.17556174	10.07705653	1.82E-17	3.84E-15	29.2251643
MAP3K11	0.440394027	9.700457977	10.05488063	2.05E-17	4.24E-15	29.10818672
TTYH3	0.55459271	9.76520914	10.0507569	2.10E-17	4.24E-15	29.08643525
ARHGAP27	0.266711631	8.739094805	10.05056341	2.10E-17	4.24E-15	29.08541469
SNX20	0.402880154	8.618228115	10.04276972	2.19E-17	4.36E-15	29.04430639
CALCOCO1	0.297637632	9.376271385	10.038861	2.24E-17	4.39E-15	29.02369014
ATP13A2	0.358236327	8.370855479	10.03572035	2.28E-17	4.39E-15	29.00712524
PIK3CA	-0.285883736	9.02975476	-10.0342229	2.29E-17	4.39E-15	28.99922726
PORCN	0.485757499	8.516880609	10.007073	2.65E-17	5.01E-15	28.85604007
STRN4	0.308890787	9.217561317	9.98450908	3.00E-17	5.49E-15	28.73705302
RBM39	-0.266113373	10.79556823	-9.983256122	3.02E-17	5.49E-15	28.73044614
HERC4	-0.300141277	8.924612746	-9.982924041	3.02E-17	5.49E-15	28.72869508
RAB4B	0.360770008	8.878933545	9.968673918	3.26E-17	5.86E-15	28.65355688
CAPNS1	0.356994743	11.19356766	9.955346391	3.51E-17	6.21E-15	28.58328834
PRRC2A	0.391227808	9.480306629	9.940155863	3.81E-17	6.66E-15	28.50320328
C19orf54	0.371053152	8.350211595	9.929014518	4.04E-17	6.99E-15	28.44446989
USB1	0.416020368	8.229736301	9.90980849	4.48E-17	7.66E-15	28.34323082
SF3A2	0.410822617	9.613548954	9.893612918	4.89E-17	8.26E-15	28.25786924
IREB2	-0.33135343	9.637757564	-9.884592866	5.13E-17	8.57E-15	28.21033105
G6PC3	0.494674241	8.94962883	9.881511124	5.22E-17	8.61E-15	28.19409
TMEM161A	0.32143747	8.04789334	9.872811509	5.47E-17	8.83E-15	28.14824393
ATG2A	0.305124704	8.148805621	9.872417421	5.48E-17	8.83E-15	28.14616719
ABCD3	-0.298484682	8.682138456	-9.870691772	5.53E-17	8.83E-15	28.13707351
DCAKD	0.463657563	9.418570737	9.864078025	5.73E-17	9.05E-15	28.10222186
MAPK8IP3	0.304361696	8.688394178	9.85500489	6.02E-17	9.40E-15	28.05441265
ZYX	0.427185329	10.94638358	9.849227203	6.20E-17	9.53E-15	28.02396963
ZC3H3	0.369548379	8.445571071	9.848497503	6.23E-17	9.53E-15	28.02012487
ATP6V1H	-0.253518247	8.001691512	-9.834377468	6.72E-17	1.02E-14	27.94573064
SRF	0.387891498	9.475217455	9.832168514	6.80E-17	1.02E-14	27.93409295
CCDC97	0.453011625	9.243934603	9.82723354	6.98E-17	1.04E-14	27.90809406
CTDSP1	0.305383745	9.544584597	9.810184908	7.65E-17	1.12E-14	27.81828356
YDJC	0.340095991	8.539219505	9.809533309	7.68E-17	1.12E-14	27.81485121
CHERP	0.365414676	9.120328079	9.80623958	7.82E-17	1.12E-14	27.79750146
KCNK6	0.476653708	9.067848147	9.801231555	8.03E-17	1.14E-14	27.7711224
HNRNPR	-0.317626189	9.546696373	-9.798624475	8.14E-17	1.15E-14	27.75739035
GLOD4	-0.275380045	8.015036039	-9.784129781	8.80E-17	1.23E-14	27.68104827
RANBP10	0.287799288	8.842052073	9.780835289	8.96E-17	1.23E-14	27.66369762
SCYL1	0.273616155	9.185533965	9.780291328	8.99E-17	1.23E-14	27.66083285
ADAP1	0.405314023	9.253905401	9.776403612	9.18E-17	1.25E-14	27.64035857
KXD1	0.265433253	9.241385367	9.768579233	9.57E-17	1.28E-14	27.59915398
TBC1D15	-0.316076854	9.446435989	-9.767663255	9.62E-17	1.28E-14	27.59433043
SENP5	-0.269217956	9.181700638	-9.765417835	9.74E-17	1.29E-14	27.58250616
ABCB7	-0.278332385	9.024632986	-9.751961267	1.05E-16	1.36E-14	27.51164872
SPNS1	0.314154876	9.918612114	9.75149286	1.05E-16	1.36E-14	27.50918238
SLC35A4	0.358564218	9.86244038	9.744304734	1.09E-16	1.40E-14	27.47133538
MTREX	-0.264011617	9.72951963	-9.729385016	1.18E-16	1.51E-14	27.39278659
E2F4	0.359790745	9.267074891	9.723085041	1.22E-16	1.54E-14	27.35962145
TAOK2	0.226445907	9.06916941	9.715313011	1.27E-16	1.60E-14	27.31870921
BIRC6	-0.192568365	10.41354004	-9.709527144	1.31E-16	1.62E-14	27.28825386
UNC13D	0.333685502	9.330960305	9.709385388	1.32E-16	1.62E-14	27.28750771
IPO11	-0.33343443	8.143394054	-9.701649306	1.37E-16	1.67E-14	27.24678918
MTF1	0.456359272	9.480012901	9.700758225	1.38E-16	1.67E-14	27.24209917
AC093012.1	-0.270568558	9.533703403	-9.696929454	1.41E-16	1.69E-14	27.2219477
MEF2D	0.306690751	8.821090161	9.69467817	1.42E-16	1.70E-14	27.21009911
ARFGEF1	-0.182442775	9.65909153	-9.6913713	1.45E-16	1.71E-14	27.19269532
FBRS	0.420054663	8.552226294	9.680026586	1.54E-16	1.80E-14	27.13299265
ATP13A1	0.34565472	9.213549669	9.678673276	1.55E-16	1.80E-14	27.12587111
MIGA2	0.225131885	7.504391976	9.677602011	1.56E-16	1.80E-14	27.12023383
FBXL12	0.338391682	8.37419648	9.66672603	1.65E-16	1.89E-14	27.06300444
ADSS2	-0.362815793	8.681135207	-9.665065982	1.67E-16	1.89E-14	27.05426973
SH2D3C	0.316804997	10.19341002	9.660825018	1.71E-16	1.92E-14	27.03195555
DDX10	-0.35382523	7.643109884	-9.653653031	1.77E-16	1.98E-14	26.99422141
ERGIC1	0.327143345	9.996894719	9.64921148	1.82E-16	2.02E-14	26.97085416
DPP9	0.343340609	8.902991001	9.635272291	1.96E-16	2.16E-14	26.89752523
C2CD2L	0.361337048	9.018408876	9.63319091	1.98E-16	2.16E-14	26.88657663
IARS2	-0.295626659	8.111274985	-9.62706601	2.05E-16	2.21E-14	26.85435928
CTNNB1	-0.283625801	10.73872178	-9.626602459	2.05E-16	2.21E-14	26.85192105
STK40	0.340838082	9.073028282	9.623872551	2.08E-16	2.22E-14	26.83756219
MOSPD3	0.33275935	8.458155265	9.620972311	2.11E-16	2.24E-14	26.82230782
YME1L1	-0.277439034	10.77293851	-9.620123963	2.12E-16	2.24E-14	26.81784584
STIM1	0.28449053	9.497516345	9.608902119	2.26E-16	2.36E-14	26.75882663
NUP54	-0.325359192	7.923569173	-9.604364652	2.31E-16	2.38E-14	26.7349644
TOP2B	-0.340000845	9.317281454	-9.604202811	2.31E-16	2.38E-14	26.73411331
RBCK1	0.362381798	9.092601977	9.601418485	2.35E-16	2.40E-14	26.71947125
RMND5B	0.271851989	8.510762666	9.58267712	2.60E-16	2.63E-14	26.62092518
PRR14	0.273409511	8.934129026	9.582125729	2.60E-16	2.63E-14	26.61802612
KLHL24	-0.290646402	9.40835143	-9.570960968	2.77E-16	2.77E-14	26.55932812
CSDE1	-0.184888782	11.81714744	-9.569773101	2.78E-16	2.77E-14	26.55308337
CHD1L	-0.28336132	7.806109396	-9.56852716	2.80E-16	2.77E-14	26.54653338
AP3B1	-0.238083506	9.974183831	-9.567304451	2.82E-16	2.77E-14	26.54010561
USP7	-0.195955401	10.07690102	-9.554436857	3.02E-16	2.95E-14	26.47246543
TADA3	0.294402826	8.757711253	9.545694808	3.17E-16	3.07E-14	26.42651662
PIGQ	0.297893243	7.815603237	9.541605864	3.24E-16	3.11E-14	26.40502623
ZSWIM8	0.229436145	7.959001292	9.535323358	3.35E-16	3.20E-14	26.3720088
BTAF1	-0.250116696	9.872194589	-9.521678289	3.60E-16	3.42E-14	26.30030501
FBXO11	-0.262050471	9.188050537	-9.517068204	3.69E-16	3.48E-14	26.27608165
PROSER3	0.296840633	7.992004345	9.492908806	4.20E-16	3.94E-14	26.1491569
CLCN7	0.317156452	9.50601302	9.485175774	4.38E-16	4.08E-14	26.10853721
SLC25A36	-0.285202971	8.007938523	-9.475254928	4.62E-16	4.28E-14	26.05643044
FAM160B2	0.352333154	8.7600333	9.451744573	5.24E-16	4.82E-14	25.93297078
PPM1B	-0.260841354	9.469674844	-9.448707503	5.33E-16	4.87E-14	25.9170246
PPP2R1A	0.252993296	10.25750733	9.428673334	5.93E-16	5.38E-14	25.81184862
SGSH	0.377487327	9.629651641	9.410013936	6.55E-16	5.91E-14	25.7139117
SLC43A2	0.372139773	10.11499951	9.405591042	6.71E-16	6.02E-14	25.69070053
NUP133	-0.290736852	7.918370046	-9.403211789	6.80E-16	6.06E-14	25.67821481
TAF1C	0.342391043	8.672453499	9.398865049	6.96E-16	6.13E-14	25.65540512
BLOC1S3	0.279637803	9.092298915	9.398773217	6.96E-16	6.13E-14	25.65492324
COX6C	-0.441295093	8.227623381	-9.38691138	7.42E-16	6.49E-14	25.59268384
PLSCR3	0.53471926	9.293036497	9.369392848	8.14E-16	7.09E-14	25.50077986
CHD1	-0.283493343	9.613693745	-9.367705944	8.22E-16	7.11E-14	25.49193122
RHOT2	0.33712188	8.838769246	9.352995848	8.89E-16	7.64E-14	25.41477739
METAP2	-0.2909901	8.459978025	-9.351532576	8.96E-16	7.66E-14	25.40710336
MYCBP2	-0.208631481	10.2716922	-9.349806352	9.04E-16	7.69E-14	25.39805047
VPS8	-0.192130585	9.005387523	-9.348000387	9.13E-16	7.72E-14	25.3885796
RBM42	0.2472923	7.726712726	9.346102674	9.23E-16	7.75E-14	25.37862783
FOXP4	0.328987996	8.043310999	9.337414814	9.67E-16	8.07E-14	25.33307093
PCIF1	0.323767741	9.31833766	9.324794953	1.03E-15	8.59E-14	25.26690457
USP33	-0.269605681	8.481745933	-9.319618858	1.06E-15	8.78E-14	25.2397692
PFN1	0.244300416	12.25265682	9.311954743	1.11E-15	9.00E-14	25.19959388
CNOT3	0.336576906	8.150641325	9.311941157	1.11E-15	9.00E-14	25.19952267
DDA1	0.274485423	9.528303015	9.311733958	1.11E-15	9.00E-14	25.19843658
SBNO1	-0.243015717	9.190105786	-9.308035225	1.13E-15	9.13E-14	25.17904929
HPS1	0.231502711	8.566950827	9.302691267	1.16E-15	9.34E-14	25.15104004
WDR3	-0.390600178	6.701366077	-9.299779773	1.18E-15	9.44E-14	25.13578087
COPS7A	0.311181233	9.146658738	9.296084049	1.21E-15	9.56E-14	25.11641238
ACD	0.325645857	7.945066278	9.295328008	1.21E-15	9.56E-14	25.11245025
EFHD2	0.38010735	10.35711971	9.289375298	1.25E-15	9.82E-14	25.08125569
R3HDM4	0.402166858	9.100251333	9.283739563	1.29E-15	1.01E-13	25.05172447
RAC2	0.346195524	11.8817786	9.279439291	1.32E-15	1.02E-13	25.02919256
RAB7A	0.246173624	11.8993256	9.27824683	1.33E-15	1.03E-13	25.02294472
MFNG	0.350215066	9.793269976	9.272670528	1.37E-15	1.05E-13	24.99372927
WDR48	-0.253834069	8.292044831	-9.265634408	1.42E-15	1.09E-13	24.95686867
PPRC1	0.31731617	8.138509852	9.263028369	1.44E-15	1.09E-13	24.94321713
SNAPC2	0.326715915	8.426303601	9.258213635	1.48E-15	1.12E-13	24.91799677
PIP5K1C	0.290783421	8.896898323	9.252542716	1.52E-15	1.15E-13	24.88829371
ARRDC1	0.317199689	9.172450392	9.244526967	1.59E-15	1.19E-13	24.8463129
ALG6	-0.426961345	7.479712354	-9.243166506	1.60E-15	1.19E-13	24.83918823
STING1	0.338374056	10.17894813	9.24243026	1.61E-15	1.19E-13	24.8353326
BAG6	0.268832756	9.426223567	9.24046485	1.62E-15	1.20E-13	24.82504019
MON2	-0.194005094	9.752703752	-9.23957468	1.63E-15	1.20E-13	24.82037866
SH3GL1	0.209283323	8.684161891	9.233001591	1.69E-15	1.23E-13	24.78595934
G2E3	-0.388002109	7.23695886	-9.221361906	1.80E-15	1.31E-13	24.72501708
MED16	0.293273543	9.017069321	9.217730689	1.83E-15	1.32E-13	24.70600706
DLGAP4	0.285018133	8.344861903	9.216427854	1.85E-15	1.33E-13	24.69918675
CACTIN	0.294697391	8.013401625	9.199090912	2.02E-15	1.45E-13	24.6084403
VPS13C	-0.260080232	10.63431849	-9.196414394	2.05E-15	1.46E-13	24.59443267
CCDC124	0.290313777	8.797575596	9.192333456	2.10E-15	1.49E-13	24.57307601
RELA	0.275700804	9.065734421	9.189658838	2.13E-15	1.50E-13	24.5590797
ADRM1	0.25737837	9.253442393	9.18709293	2.16E-15	1.52E-13	24.54565279
SLC39A13	0.330025382	8.197692635	9.186099237	2.17E-15	1.52E-13	24.54045311
PTPN18	0.346875206	9.883578204	9.167423413	2.40E-15	1.67E-13	24.44274272
PGAP6	0.410674395	9.775778644	9.165200398	2.43E-15	1.68E-13	24.43111389
C19orf47	0.248618975	7.717088652	9.161425717	2.48E-15	1.70E-13	24.41136902
DUSP7	0.34019238	10.75054767	9.154476867	2.57E-15	1.76E-13	24.37502339
ELMSAN1	0.311768306	8.790512363	9.142600702	2.74E-15	1.87E-13	24.31291451
TICAM1	0.307889968	8.10203005	9.140604733	2.77E-15	1.88E-13	24.30247728
MED29	0.266539794	8.708013034	9.13644712	2.83E-15	1.91E-13	24.28073748
MOGS	0.264897826	9.130050521	9.127929007	2.96E-15	1.98E-13	24.23620137
AKAP9	-0.239918677	8.991770913	-9.127810261	2.96E-15	1.98E-13	24.23558055
RAB3GAP2	-0.215603165	8.789678097	-9.1240852	3.02E-15	2.01E-13	24.21610631
HSF1	0.291578587	8.902065335	9.116864049	3.14E-15	2.08E-13	24.17835807
MXD4	0.276216061	8.682275117	9.113655623	3.19E-15	2.11E-13	24.16158753
HBP1	-0.233028506	9.235836451	-9.112081657	3.22E-15	2.12E-13	24.15336068
RNF123	0.25740425	8.426002163	9.107304173	3.30E-15	2.16E-13	24.1283908
TM9SF3	-0.290565175	10.70736674	-9.101315002	3.41E-15	2.22E-13	24.0970906
LUC7L3	-0.344932814	9.135397906	-9.100348167	3.43E-15	2.22E-13	24.09203807
UBR2	-0.219769152	10.31433377	-9.094536436	3.54E-15	2.28E-13	24.0616685
ZNF385A	0.52025036	9.724804688	9.091508798	3.60E-15	2.31E-13	24.0458485
MAP11	0.317796959	9.023668261	9.078761855	3.85E-15	2.46E-13	23.97925163
RPP30	-0.259937815	8.448230911	-9.077637599	3.87E-15	2.47E-13	23.97337856
MFSD3	0.227281263	8.001206108	9.072039564	3.99E-15	2.53E-13	23.94413627
NGLY1	-0.221465315	9.128970417	-9.06772157	4.08E-15	2.58E-13	23.92158231
RIF1	-0.273214741	9.218942091	-9.062192512	4.20E-15	2.64E-13	23.89270497
INPPL1	0.349439807	9.529581696	9.055393819	4.36E-15	2.73E-13	23.85720012
ZBTB1	-0.321092081	8.924566485	-9.052519217	4.43E-15	2.76E-13	23.84218927
GTF3C2	0.247246783	9.558385705	9.050892828	4.46E-15	2.77E-13	23.83369676
KLHDC2	-0.389134766	8.946829842	-9.04343245	4.65E-15	2.87E-13	23.79474386
PCNX3	0.299701595	9.211031704	9.042638276	4.67E-15	2.87E-13	23.79059752
IQSEC1	0.326116259	10.31931756	9.039379294	4.75E-15	2.91E-13	23.77358313
SELPLG	0.256020446	11.6540076	9.037983315	4.78E-15	2.92E-13	23.76629533
GMIP	0.329776391	9.602886909	9.036036417	4.83E-15	2.94E-13	23.7561317
DCAF7	0.207614687	10.49771956	9.030442144	4.98E-15	3.01E-13	23.72692909
TMEM94	0.308880095	9.461809166	9.027519777	5.06E-15	3.05E-13	23.71167516
ESD	-0.322074822	8.197777674	-9.021885394	5.21E-15	3.13E-13	23.68226738
NAGLU	0.214643086	8.556406347	9.020075173	5.26E-15	3.15E-13	23.67281982
ATXN2L	0.350284416	9.210800592	9.011860176	5.50E-15	3.27E-13	23.62994929
CD2BP2	0.321531386	8.019881108	9.000708663	5.83E-15	3.45E-13	23.57176399
MAU2	0.236954393	9.388409864	9.000139111	5.85E-15	3.45E-13	23.56879253
CCND3	0.300379	10.86917651	8.999789455	5.86E-15	3.45E-13	23.56696833
N4BP2L1	-0.289883007	8.025044358	-8.997432038	5.94E-15	3.48E-13	23.55466964
TM2D1	-0.271341053	7.804705499	-8.995677574	5.99E-15	3.50E-13	23.5455169
ABCC10	0.292400389	8.870039475	8.986114776	6.30E-15	3.66E-13	23.49563429
DENND4B	0.292462682	9.980084611	8.982920432	6.41E-15	3.71E-13	23.47897342
NRM	0.361749938	8.634427564	8.966633039	6.99E-15	4.03E-13	23.39403713
TRIM23	-0.328323384	7.304345101	-8.951259813	7.59E-15	4.36E-13	23.31389056
AP1G2	0.345836476	9.675109108	8.947167432	7.76E-15	4.44E-13	23.29255911
GIMAP7	-0.38155743	10.47817794	-8.945538519	7.82E-15	4.45E-13	23.28406888
NCLN	0.294288921	8.749046295	8.945210629	7.84E-15	4.45E-13	23.28235987
RASGRP4	0.521273043	9.837673508	8.943751378	7.90E-15	4.46E-13	23.2747542
SLC25A39	0.424815353	9.310024746	8.943444812	7.91E-15	4.46E-13	23.2731564
SEC62	-0.301454038	8.199188332	-8.931797146	8.42E-15	4.72E-13	23.2124559
CAMTA2	0.387063529	9.347606294	8.924799198	8.74E-15	4.88E-13	23.17599306
SLC25A6	0.368382397	11.24214653	8.922922655	8.82E-15	4.91E-13	23.16621612
LTN1	-0.237048026	8.699839015	-8.921381594	8.90E-15	4.93E-13	23.15818732
TNRC18	0.279925514	8.548987991	8.916819051	9.12E-15	5.02E-13	23.13441819
MALT1	-0.288841884	9.162747656	-8.916529719	9.13E-15	5.02E-13	23.13291094
PNPLA6	0.343395164	9.440850009	8.90705241	9.60E-15	5.26E-13	23.08354439
CRLF3	-0.290901601	9.721306696	-8.901642168	9.88E-15	5.40E-13	23.05536675
HGS	0.273668722	9.091099875	8.897181847	1.01E-14	5.51E-13	23.03213864
GANAB	0.233796697	10.26260012	8.894968933	1.02E-14	5.55E-13	23.02061512
PTCD3	-0.236769136	9.546734536	-8.891468581	1.04E-14	5.63E-13	23.00238837
HECTD3	0.330898541	9.30055822	8.883322863	1.09E-14	5.86E-13	22.95997732
CREB3L2	0.333404305	9.221678724	8.878354287	1.12E-14	6.00E-13	22.9341114
BRWD1	-0.28940936	9.040236422	-8.871072257	1.16E-14	6.21E-13	22.89620629
EDC4	0.250424811	9.188391735	8.86880123	1.18E-14	6.26E-13	22.88438601
KHSRP	0.238396744	9.156972516	8.868302952	1.18E-14	6.26E-13	22.88179263
KCTD12	0.465166336	10.21634787	8.859324684	1.24E-14	6.54E-13	22.83506785
OPA1	-0.234891235	9.350084814	-8.857485445	1.25E-14	6.58E-13	22.82549706
CRAT	0.351117489	8.37438158	8.855367203	1.26E-14	6.63E-13	22.81447486
CEP44	-0.369633199	6.740975764	-8.850591892	1.30E-14	6.77E-13	22.78962834
MFSD10	0.384997583	9.769118175	8.849778577	1.30E-14	6.78E-13	22.78539679
TCF3	0.307751278	8.588768015	8.845394637	1.33E-14	6.91E-13	22.76258902
WDR81	0.281174196	8.173558663	8.843289278	1.35E-14	6.97E-13	22.75163642
MARCHF5	-0.247526214	8.314235834	-8.841975268	1.36E-14	6.97E-13	22.74480084
MRPS2	0.271164782	8.490390141	8.841786606	1.36E-14	6.97E-13	22.74381942
XPO1	-0.332075474	9.48908696	-8.835702216	1.40E-14	7.17E-13	22.71217039
PPP1R10	0.22802973	9.660598993	8.835311892	1.41E-14	7.17E-13	22.71014018
UPF2	-0.268980124	8.484052231	-8.832690264	1.43E-14	7.24E-13	22.69650459
TMEM259	0.306111851	10.86608084	8.820799811	1.52E-14	7.69E-13	22.6346689
PIGT	0.222978168	9.749480137	8.818757946	1.53E-14	7.74E-13	22.62405175
BUB3	-0.335003852	9.24291429	-8.816056131	1.56E-14	7.83E-13	22.6100037
RNF187	0.286396702	9.300392647	8.815045621	1.57E-14	7.84E-13	22.60474977
CAPN7	-0.262796066	9.408258171	-8.809859095	1.61E-14	8.03E-13	22.57778517
TRAPPC8	-0.270475156	8.791457593	-8.805720191	1.64E-14	8.19E-13	22.55626913
SZT2	0.235482399	8.751585606	8.798288373	1.71E-14	8.49E-13	22.51763943
TRIM14	0.381169328	9.703536238	8.793213437	1.76E-14	8.69E-13	22.49126384
SASH3	0.314623517	10.03223047	8.792546969	1.76E-14	8.69E-13	22.48780026
HCFC1	0.388682088	9.882094035	8.791566042	1.77E-14	8.70E-13	22.48270254
ASB3	-0.295481965	8.984267716	-8.787538742	1.81E-14	8.86E-13	22.46177439
DDX46	-0.21307462	9.263911773	-8.78277505	1.86E-14	9.06E-13	22.43702174
MICAL1	0.314580356	9.506082298	8.780555599	1.88E-14	9.11E-13	22.42549006
SHPRH	-0.251446587	8.849679239	-8.78049722	1.88E-14	9.11E-13	22.42518674
TNK2	0.259860803	8.714084433	8.777218124	1.91E-14	9.24E-13	22.40815041
AKT1S1	0.281098843	7.857862348	8.768546275	2.00E-14	9.64E-13	22.36310189
REEP4	0.370901094	8.908548968	8.767557267	2.01E-14	9.66E-13	22.3579647
UBR5	-0.222069733	9.266237824	-8.762226763	2.07E-14	9.90E-13	22.33027837
NUP160	-0.290504936	8.711533104	-8.761421435	2.08E-14	9.91E-13	22.32609581
AKNA	0.306531576	9.849274191	8.755612005	2.15E-14	1.02E-12	22.29592596
AQR	-0.171314349	10.01070888	-8.752219912	2.18E-14	1.03E-12	22.27831164
SETX	-0.194027557	10.53516843	-8.743878866	2.28E-14	1.08E-12	22.23500393
NUDCD1	-0.364545108	7.166699584	-8.738812999	2.35E-14	1.10E-12	22.20870504
DHX15	-0.196581858	9.418706956	-8.737622379	2.36E-14	1.11E-12	22.20252448
FOXJ2	0.26871153	8.968907809	8.735541388	2.39E-14	1.12E-12	22.19172233
OGG1	0.203791994	7.971639943	8.732289402	2.43E-14	1.13E-12	22.17484266
TMEM104	0.275901366	8.459083519	8.705222915	2.80E-14	1.30E-12	22.03439747
SESN2	0.289668994	7.471991991	8.700598953	2.87E-14	1.33E-12	22.01041239
PPP1R18	0.316884995	8.959914201	8.698681723	2.90E-14	1.34E-12	22.00046818
TMEM168	-0.276533412	8.834366358	-8.693930373	2.98E-14	1.37E-12	21.97582585
ABHD8	0.220644825	7.453960761	8.689447342	3.05E-14	1.40E-12	21.95257747
SH2B3	0.305637195	9.264430488	8.685714779	3.11E-14	1.42E-12	21.93322266
CHMP1A	0.249902544	8.563284137	8.679618957	3.21E-14	1.46E-12	21.90161681
CARM1	0.24398968	8.69925084	8.6795655	3.21E-14	1.46E-12	21.90133966
ZDHHC17	-0.251790935	9.045901725	-8.677576727	3.24E-14	1.47E-12	21.89102913
CAPN1	0.323611516	9.264128701	8.675805813	3.28E-14	1.47E-12	21.88184843
USP34	-0.248539248	10.53996773	-8.675590092	3.28E-14	1.47E-12	21.88073013
ELK1	0.248616952	8.172308039	8.661394628	3.53E-14	1.58E-12	21.807152
SELENON	0.371820206	9.158040357	8.661391705	3.53E-14	1.58E-12	21.80713685
PIK3R5	0.347991087	10.26997505	8.644944655	3.86E-14	1.72E-12	21.72191743
TRABD	0.233047506	9.366840866	8.643740217	3.88E-14	1.72E-12	21.71567795
NCOR2	0.352116288	8.919097502	8.642749775	3.90E-14	1.73E-12	21.71054718
MMADHC	-0.326236141	8.631887755	-8.642510632	3.91E-14	1.73E-12	21.70930836
KBTBD2	-0.348922346	8.486258802	-8.629235737	4.19E-14	1.84E-12	21.64055212
NKIRAS2	0.343010271	8.628395183	8.629134453	4.19E-14	1.84E-12	21.6400276
ATF6B	0.267860548	10.55338292	8.626449418	4.25E-14	1.86E-12	21.62612324
ZBTB7B	0.303550636	8.296189236	8.619437212	4.41E-14	1.93E-12	21.5898148
UPF1	0.186555748	8.966844693	8.61574895	4.50E-14	1.95E-12	21.57071972
LIMK1	0.371503178	9.134980634	8.615399508	4.51E-14	1.95E-12	21.56891065
TMEM126B	-0.277118889	7.496463148	-8.615001224	4.52E-14	1.95E-12	21.56684875
G6PD	0.302401658	10.07881309	8.614310937	4.53E-14	1.95E-12	21.5632752
FKBP8	0.33088314	9.332135745	8.612962835	4.57E-14	1.96E-12	21.55629636
AGPAT5	-0.323961486	7.647574426	-8.612761109	4.57E-14	1.96E-12	21.55525209
AGPAT1	0.424252384	8.786605209	8.610071757	4.64E-14	1.98E-12	21.54133061
ARFGAP1	0.179157221	9.0127693	8.603986068	4.79E-14	2.04E-12	21.50983112
SYMPK	0.311153345	9.094588519	8.603873282	4.79E-14	2.04E-12	21.50924738
SF3B4	0.357617577	8.766193003	8.600089671	4.89E-14	2.07E-12	21.48966573
SERINC1	-0.254823322	10.10163105	-8.598284553	4.94E-14	2.08E-12	21.48032415
DOT1L	0.263658541	8.620473085	8.595025756	5.02E-14	2.11E-12	21.46346071
IDUA	0.366317181	8.9485845	8.594260547	5.04E-14	2.12E-12	21.45950113
TNKS2	-0.225524261	9.914093101	-8.5922806	5.09E-14	2.13E-12	21.44925622
SMAD2	-0.259982901	9.198406919	-8.591180733	5.12E-14	2.14E-12	21.44356534
SRM	0.336574993	9.505177991	8.587327006	5.23E-14	2.17E-12	21.42362674
CUTC	-0.302264438	8.49911482	-8.587310257	5.23E-14	2.17E-12	21.42354008
ZNF574	0.322348637	7.466959379	8.581471049	5.39E-14	2.23E-12	21.39333235
EME2	0.294900589	8.565423535	8.580399609	5.42E-14	2.24E-12	21.38778997
C15orf39	0.439236465	9.26682397	8.577977586	5.49E-14	2.26E-12	21.37526175
SUCLA2	-0.297683412	8.499300959	-8.576458859	5.54E-14	2.27E-12	21.36740631
INTS10	-0.245255944	8.817396968	-8.569581882	5.74E-14	2.35E-12	21.33183949
BCLAF1	-0.265497989	10.21457471	-8.568688349	5.77E-14	2.36E-12	21.32721868
TMEM50B	-0.279294238	9.012077944	-8.568105425	5.79E-14	2.36E-12	21.3242042
TMEM109	0.337537893	10.88792944	8.561151242	6.00E-14	2.43E-12	21.28824525
TSPAN14	0.269218524	10.68134153	8.560856112	6.01E-14	2.43E-12	21.28671931
PRPF40A	-0.208120643	9.479384246	-8.558982246	6.07E-14	2.45E-12	21.27703095
SFXN3	0.277747266	8.719379226	8.558287324	6.10E-14	2.45E-12	21.27343813
REV1	-0.246289078	8.22306264	-8.55718807	6.13E-14	2.46E-12	21.267755
NAA25	-0.210000716	9.370293099	-8.554085522	6.23E-14	2.49E-12	21.25171569
RMND5A	-0.267461421	9.095322521	-8.547265734	6.46E-14	2.58E-12	21.21646346
GTF3C3	-0.28502437	8.169663534	-8.544686791	6.55E-14	2.61E-12	21.20313413
CEP192	-0.23152308	9.252711954	-8.53898536	6.75E-14	2.68E-12	21.1736691
ZDHHC3	0.265254559	8.940849053	8.537894998	6.79E-14	2.69E-12	21.16803457
ATR	-0.235078971	8.759201891	-8.529587618	7.09E-14	2.80E-12	21.12511042
ABI1	-0.176440145	9.680476674	-8.524704246	7.28E-14	2.87E-12	21.09988214
UNK	0.276225446	8.781086507	8.523615542	7.32E-14	2.87E-12	21.09425813
MLLT1	0.274498574	9.000481518	8.514905055	7.66E-14	3.00E-12	21.04926708
NFATC2IP	0.202331763	9.463584898	8.513822826	7.71E-14	3.01E-12	21.04367787
NIPBL	-0.182678863	10.16331444	-8.504099303	8.11E-14	3.16E-12	20.99346708
RAD21	-0.218674137	9.136113038	-8.498302135	8.37E-14	3.25E-12	20.96353715
TTC37	-0.29836406	9.099574586	-8.497658384	8.39E-14	3.25E-12	20.96021382
RANBP6	-0.334447704	8.263218688	-8.497142635	8.42E-14	3.25E-12	20.95755133
ORC4	-0.28668512	7.968425998	-8.496311778	8.45E-14	3.26E-12	20.95326222
NDUFS1	-0.28789583	8.737578017	-8.494144482	8.55E-14	3.29E-12	20.94207446
SLC16A13	0.33276799	7.668562895	8.491278212	8.68E-14	3.32E-12	20.92727946
WDTC1	0.262122837	8.780703497	8.491208923	8.68E-14	3.32E-12	20.92692182
HIBADH	-0.294480699	7.742214961	-8.489214573	8.78E-14	3.35E-12	20.91662811
GRN	0.331443249	12.72488161	8.487652905	8.85E-14	3.37E-12	20.90856801
UNC50	-0.269488263	7.694400422	-8.485203959	8.96E-14	3.40E-12	20.89592913
SHFL	0.324247108	8.892217928	8.484196994	9.01E-14	3.41E-12	20.89073246
NAA15	-0.271064922	8.586993955	-8.473020041	9.56E-14	3.61E-12	20.83306016
C6orf62	-0.345865337	9.283430907	-8.461065134	1.02E-13	3.82E-12	20.77139176
DHX36	-0.315793093	8.746576939	-8.460675405	1.02E-13	3.82E-12	20.76938169
NOL10	-0.263888011	8.712456982	-8.460591742	1.02E-13	3.82E-12	20.76895019
HLTF	-0.423507864	7.442206754	-8.459597152	1.03E-13	3.83E-12	20.76382059
GYS1	0.245730405	8.548800707	8.459054422	1.03E-13	3.83E-12	20.76102151
C4orf3	-0.321634068	7.927490516	-8.45151432	1.07E-13	3.98E-12	20.72213819
WRN	-0.317129888	7.878827614	-8.450349155	1.08E-13	3.99E-12	20.71613026
MRTFA	0.249240869	9.541529189	8.448371919	1.09E-13	4.02E-12	20.70593547
ARSA	0.392146783	8.493716959	8.440788513	1.13E-13	4.18E-12	20.6668396
CPSF7	0.302712037	8.992473686	8.440123818	1.14E-13	4.18E-12	20.66341317
CAPN15	0.28430442	7.982875768	8.439088557	1.14E-13	4.19E-12	20.65807662
RBM17	-0.248780765	7.453084553	-8.438925969	1.14E-13	4.19E-12	20.65723852
POLL	0.235345162	7.502258625	8.433932713	1.17E-13	4.29E-12	20.63150148
ZNF142	0.265776298	8.742127741	8.432299235	1.18E-13	4.31E-12	20.62308266
WDR36	-0.247202165	8.554277984	-8.427692901	1.21E-13	4.41E-12	20.59934392
SSH3	0.32388918	7.848601626	8.42117016	1.26E-13	4.55E-12	20.56573387
PLEKHM2	0.268034543	9.416834589	8.419113355	1.27E-13	4.58E-12	20.55513685
NDUFAF7	-0.261107027	8.417047998	-8.418821213	1.27E-13	4.58E-12	20.55363173
AP5Z1	0.226729475	8.421662565	8.416988051	1.28E-13	4.62E-12	20.54418752
MBD1	0.22104351	8.57074558	8.414558574	1.30E-13	4.67E-12	20.53167188
SENP6	-0.259451021	9.486276588	-8.410461917	1.33E-13	4.76E-12	20.51056943
DGKZ	0.299885165	9.040421609	8.405685092	1.36E-13	4.86E-12	20.48596622
NSUN6	-0.400110533	8.121113947	-8.40503511	1.37E-13	4.87E-12	20.48261871
TOR2A	0.301759503	7.646730447	8.396518451	1.43E-13	5.08E-12	20.43876184
RGP1	0.286220856	8.517977752	8.39350777	1.45E-13	5.15E-12	20.42326059
SIPA1L3	0.324663619	8.658744957	8.392738063	1.46E-13	5.16E-12	20.41929776
ST6GALNAC4	0.255043782	8.255291636	8.390272472	1.48E-13	5.20E-12	20.40660423
ATP11C	-0.231881415	8.509062463	-8.390051189	1.48E-13	5.20E-12	20.40546506
USP16	-0.308553014	9.419240489	-8.389708717	1.48E-13	5.20E-12	20.40370199
VSIR	0.332480279	10.50226271	8.38512028	1.52E-13	5.32E-12	20.38008207
DMXL1	-0.220336737	9.224136706	-8.383113781	1.53E-13	5.36E-12	20.36975412
SOCS5	-0.223259901	7.797988575	-8.380699774	1.55E-13	5.41E-12	20.35732936
KMT2D	0.293661052	9.574804829	8.380367079	1.56E-13	5.41E-12	20.35561706
PAIP2	-0.286152283	10.55997834	-8.378816738	1.57E-13	5.43E-12	20.34763804
MKNK2	0.346600836	9.586060875	8.378795495	1.57E-13	5.43E-12	20.34752871
KIAA2013	0.300945653	9.405310682	8.363094508	1.70E-13	5.88E-12	20.26674049
ORMDL1	-0.295116275	8.920492931	-8.36172834	1.72E-13	5.90E-12	20.25971261
TARBP1	-0.329947975	7.964481538	-8.361597108	1.72E-13	5.90E-12	20.25903754
ATG4D	0.229193938	8.861911118	8.357702924	1.75E-13	6.00E-12	20.23900645
PCM1	-0.250225407	9.573252526	-8.356836759	1.76E-13	6.00E-12	20.23455132
RNPEPL1	0.356090226	9.502524638	8.356609011	1.76E-13	6.00E-12	20.23337991
NUP107	-0.330836663	8.025542123	-8.356577238	1.76E-13	6.00E-12	20.23321649
KATNB1	0.184419444	8.186298116	8.355749941	1.77E-13	6.01E-12	20.22896141
YTHDC2	-0.194371298	9.103311522	-8.355176267	1.78E-13	6.02E-12	20.22601086
NEMF	-0.238936991	9.17153339	-8.35036418	1.82E-13	6.16E-12	20.20126287
MAT2B	-0.258534326	8.415811411	-8.344542197	1.88E-13	6.33E-12	20.17132548
ZNF654	-0.331383581	7.863241028	-8.344366415	1.88E-13	6.33E-12	20.17042166
MORC3	-0.261930136	8.998449013	-8.343467209	1.89E-13	6.34E-12	20.16579828
TAF6	0.234900463	8.435062115	8.342107868	1.90E-13	6.37E-12	20.15880927
ANKRA2	-0.432093662	7.108762801	-8.341442202	1.91E-13	6.38E-12	20.15538686
SLC9A3R1	0.484297038	10.43684373	8.341007924	1.91E-13	6.38E-12	20.15315413
SYVN1	0.335579348	9.241908541	8.340639963	1.92E-13	6.38E-12	20.15126237
MAN2A2	0.299210797	9.78000033	8.329966399	2.03E-13	6.73E-12	20.0963959
GPAA1	0.262654996	10.21816599	8.328882466	2.04E-13	6.75E-12	20.09082495
RIPK3	0.222294638	8.212727048	8.32472323	2.09E-13	6.89E-12	20.06944983
AAAS	0.275386338	8.585694686	8.322127136	2.11E-13	6.96E-12	20.05610925
NCSTN	0.294219697	10.29592105	8.318464335	2.15E-13	7.08E-12	20.03728881
CANT1	0.30498726	8.512120454	8.315536473	2.19E-13	7.18E-12	20.02224607
NFAM1	0.404538324	9.744081369	8.314833755	2.20E-13	7.19E-12	20.01863584
TRAF7	0.284258507	8.366048062	8.312977628	2.22E-13	7.24E-12	20.00910027
GTPBP4	-0.246238311	7.546914986	-8.312702301	2.22E-13	7.24E-12	20.00768586
SEMA4A	0.405115018	9.62339369	8.310009986	2.25E-13	7.32E-12	19.9938555
TTLL12	0.236799628	8.359374039	8.309484647	2.26E-13	7.33E-12	19.99115697
PAFAH1B1	-0.216651941	9.516140587	-8.308302661	2.27E-13	7.36E-12	19.98508555
MIDN	0.439102856	9.375751943	8.307320933	2.28E-13	7.38E-12	19.98004294
PAXBP1	-0.234857183	8.510359563	-8.302381564	2.34E-13	7.55E-12	19.95467415
HNRNPA2B1	-0.275968198	11.04016104	-8.294701458	2.44E-13	7.85E-12	19.91523588
RAD17	-0.436424554	7.278159558	-8.291349406	2.48E-13	7.97E-12	19.89802537
METTL25	-0.204423712	8.275329502	-8.290909538	2.49E-13	7.97E-12	19.89576707
ALDH16A1	0.241088638	8.363539506	8.287868567	2.53E-13	8.08E-12	19.88015537
RTRAF	-0.267433655	9.057961608	-8.280017262	2.64E-13	8.40E-12	19.8398547
LARS1	-0.2881471	8.88208802	-8.278580262	2.66E-13	8.45E-12	19.83247957
CDC23	-0.205984878	8.072165119	-8.277674154	2.67E-13	8.47E-12	19.8278293
DENND1C	0.327816316	9.972797152	8.275653022	2.70E-13	8.52E-12	19.81745701
SLC25A35	0.328534542	6.980398009	8.275619874	2.70E-13	8.52E-12	19.8172869
MNT	0.282885953	8.374038947	8.274839282	2.71E-13	8.52E-12	19.81328113
LSM8	-0.341722824	7.434818719	-8.274819711	2.71E-13	8.52E-12	19.8131807
BCAP31	0.233370269	9.473312512	8.27230703	2.75E-13	8.61E-12	19.80028696
TAF1D	-0.353311714	9.332576939	-8.271658706	2.75E-13	8.61E-12	19.79696026
FAM214B	0.31924551	8.942775397	8.271486163	2.76E-13	8.61E-12	19.79607492
RIPOR1	0.371029835	8.722907236	8.270706417	2.77E-13	8.61E-12	19.79207396
RNF126	0.237573745	8.466847986	8.270693636	2.77E-13	8.61E-12	19.79200838
GET3	0.245228765	9.509851561	8.269958056	2.78E-13	8.63E-12	19.78823413
TRMT61B	-0.428984574	7.743836594	-8.269258936	2.79E-13	8.64E-12	19.78464703
CUL5	-0.255729847	8.1412438	-8.25997069	2.93E-13	9.05E-12	19.73699702
PRPF39	-0.304009311	8.034349732	-8.25823555	2.96E-13	9.12E-12	19.72809692
MAZ	0.289552861	8.763941807	8.257002749	2.97E-13	9.16E-12	19.72177376
GALNS	0.247069048	9.600944287	8.255548239	3.00E-13	9.21E-12	19.71431372
FBXW7	-0.223471481	8.651805013	-8.254537029	3.01E-13	9.24E-12	19.70912751
LEMD2	0.178004089	8.962447449	8.249977708	3.09E-13	9.44E-12	19.68574593
TP53I11	0.264498329	7.590879944	8.248652871	3.11E-13	9.49E-12	19.67895235
IL18BP	0.304048171	8.09183161	8.247581608	3.13E-13	9.52E-12	19.67345925
EEFSEC	0.188176685	9.182687692	8.247058304	3.13E-13	9.52E-12	19.67077597
PNKP	0.24234043	9.34822626	8.246870225	3.14E-13	9.52E-12	19.6698116
SLTM	-0.24079521	9.166359151	-8.244363335	3.18E-13	9.62E-12	19.656958
CNOT10	-0.233256735	7.662979851	-8.243646259	3.19E-13	9.64E-12	19.6532815
NELFB	0.215542476	9.274645639	8.242834423	3.20E-13	9.66E-12	19.64911925
KLHDC1	-0.439885796	7.708340128	-8.232282932	3.39E-13	1.02E-11	19.59503128
INTS14	-0.197885434	8.507905027	-8.225587413	3.51E-13	1.05E-11	19.5607181
PSMD14	-0.246714731	7.789112093	-8.224890977	3.52E-13	1.05E-11	19.5571494
ZNF644	-0.266453242	9.540191234	-8.221812485	3.58E-13	1.07E-11	19.54137536
GMPPA	0.207174739	8.941905678	8.215941689	3.69E-13	1.10E-11	19.51129768
HDAC10	0.287318138	8.426088563	8.213795793	3.73E-13	1.11E-11	19.50030499
ARID4B	-0.25673769	8.701406284	-8.212614852	3.75E-13	1.11E-11	19.49425572
SEC23A	-0.197881461	9.592400203	-8.212064318	3.76E-13	1.11E-11	19.49143574
CEP95	-0.200395304	9.163732629	-8.211984785	3.77E-13	1.11E-11	19.49102835
FAM193B	0.23727585	8.266589381	8.210588738	3.79E-13	1.12E-11	19.48387764
AP5S1	0.231456873	8.278754286	8.208633212	3.83E-13	1.13E-11	19.47386172
LLGL1	0.202447941	7.776823172	8.203282088	3.94E-13	1.16E-11	19.44645702
TUBD1	-0.362892512	7.378110097	-8.193736678	4.14E-13	1.22E-11	19.39758307
CASC3	0.191087587	9.565639966	8.192328223	4.17E-13	1.22E-11	19.39037276
ALG12	0.21350302	8.502587618	8.18865742	4.25E-13	1.24E-11	19.37158223
KPNA3	-0.203290602	9.400937893	-8.186609849	4.30E-13	1.25E-11	19.36110179
SRP54	-0.332483041	8.939985262	-8.183126629	4.38E-13	1.28E-11	19.34327452
H6PD	0.286220417	8.917608392	8.182701544	4.39E-13	1.28E-11	19.34109904
MAP1S	0.318946958	8.208459225	8.177895732	4.50E-13	1.31E-11	19.31650609
UBR1	-0.24518527	9.085521444	-8.176998893	4.52E-13	1.31E-11	19.31191707
GPR108	0.206737384	9.902636352	8.176717923	4.53E-13	1.31E-11	19.3104794
ZNF326	-0.264009101	8.009458607	-8.174357078	4.59E-13	1.32E-11	19.29839992
GLYCTK	0.315665018	8.133634983	8.173201942	4.61E-13	1.33E-11	19.29248988
NOP58	-0.329769375	9.527469149	-8.171984594	4.64E-13	1.33E-11	19.28626176
BZW1	-0.25435934	9.86363399	-8.161616527	4.90E-13	1.40E-11	19.23322675
RUSC1	0.227464868	7.521124927	8.155812115	5.05E-13	1.44E-11	19.20354324
LRRC40	-0.282711714	7.929877225	-8.155602407	5.06E-13	1.44E-11	19.20247091
RRP15	-0.338682337	6.70482159	-8.151783328	5.16E-13	1.47E-11	19.18294333
TTC27	-0.305271028	8.021739344	-8.146871894	5.29E-13	1.51E-11	19.15783375
LARP1	0.255272786	10.24843769	8.146271997	5.31E-13	1.51E-11	19.15476705
STXBP3	-0.290863627	8.958330634	-8.145060402	5.34E-13	1.51E-11	19.14857351
SCAP	0.237223168	8.793545543	8.143016613	5.40E-13	1.53E-11	19.1381264
LYL1	0.257471744	8.664355407	8.141803832	5.44E-13	1.53E-11	19.13192742
ZNF687	0.232808727	8.425243035	8.138217239	5.54E-13	1.56E-11	19.11359635
KCTD21	0.292599453	7.894827128	8.135319992	5.62E-13	1.58E-11	19.09879003
TMEM129	0.190736549	8.133146879	8.133239407	5.68E-13	1.59E-11	19.08815807
COPE	0.298648296	9.303109223	8.133071839	5.69E-13	1.59E-11	19.08730181
YARS2	-0.253515157	7.166954669	-8.129191971	5.81E-13	1.62E-11	19.06747732
VRK1	-0.351812624	8.216820444	-8.12798502	5.84E-13	1.63E-11	19.0613108
RNF220	0.217435726	9.03117151	8.126210928	5.90E-13	1.64E-11	19.05224708
NOTCH1	0.34858004	9.361166276	8.125697283	5.91E-13	1.64E-11	19.04962299
RAD9A	0.280574118	9.227473191	8.120075861	6.09E-13	1.69E-11	19.02090732
CBX6	0.353896901	8.421189214	8.11853158	6.14E-13	1.70E-11	19.01301962
MRPL3	-0.209914549	8.984773584	-8.117501733	6.17E-13	1.70E-11	19.0077597
MAN2B2	0.205925106	9.3633497	8.113579321	6.30E-13	1.74E-11	18.98772764
TARS1	-0.238562426	8.075033129	-8.10858142	6.46E-13	1.78E-11	18.96220658
ITPR2	-0.20426664	9.334559429	-8.107873945	6.49E-13	1.78E-11	18.95859428
SELENOI	-0.313337766	7.448296456	-8.10758074	6.50E-13	1.78E-11	18.95709723
SPPL2A	-0.319330309	10.05487056	-8.104340309	6.61E-13	1.81E-11	18.94055312
NEK1	-0.296996988	7.901953997	-8.102115256	6.69E-13	1.83E-11	18.92919404
ZBTB11	-0.18348165	9.029229852	-8.101630462	6.70E-13	1.83E-11	18.92671923
ATN1	0.319079425	8.101593537	8.096001591	6.90E-13	1.88E-11	18.8979874
CALHM2	0.330048694	9.93094492	8.093401595	7.00E-13	1.90E-11	18.88471782
MAP2K3	0.277061806	9.488069375	8.092418542	7.03E-13	1.91E-11	18.8797009
IPO5	-0.202590818	8.879757698	-8.086564996	7.25E-13	1.96E-11	18.84983116
ULK1	0.288583841	8.716704479	8.086225297	7.26E-13	1.96E-11	18.84809789
ZNF335	0.275980157	9.066574606	8.07946109	7.53E-13	2.03E-11	18.81358856
MTF2	-0.251431432	8.883654742	-8.076129577	7.66E-13	2.06E-11	18.79659475
THADA	-0.212547632	9.15251513	-8.076069587	7.66E-13	2.06E-11	18.79628876
RPF1	-0.232411028	8.433259474	-8.07191722	7.83E-13	2.10E-11	18.77511044
AKAP11	-0.289167687	8.739070186	-8.071039699	7.86E-13	2.10E-11	18.77063519
NSMCE4A	-0.25103102	8.386590065	-8.068595919	7.96E-13	2.13E-11	18.75817286
TADA2A	-0.245019791	7.614908428	-8.067273324	8.02E-13	2.14E-11	18.75142855
TECR	0.359452682	10.23703863	8.065739675	8.08E-13	2.15E-11	18.74360838
ANKRD13D	0.245349861	9.10204776	8.064330871	8.14E-13	2.16E-11	18.73642514
MAP3K14	0.240104904	8.127018656	8.061305005	8.27E-13	2.19E-11	18.72099791
IER3IP1	-0.265618553	8.286099159	-8.056634618	8.48E-13	2.24E-11	18.69718916
NOL11	-0.304482203	6.836437297	-8.052660695	8.65E-13	2.29E-11	18.6769337
ARHGDIA	0.281244168	9.647509215	8.049895523	8.78E-13	2.32E-11	18.66284092
KATNA1	-0.292823294	7.518148498	-8.048113318	8.86E-13	2.33E-11	18.65375854
PHF14	-0.193628739	8.666573473	-8.043691672	9.07E-13	2.38E-11	18.63122746
ZBED3	0.255574411	7.853313878	8.042763808	9.11E-13	2.39E-11	18.62649982
EIF5B	-0.241406293	8.883032827	-8.041711434	9.16E-13	2.40E-11	18.62113796
PHIP	-0.17675677	9.723776256	-8.041020292	9.19E-13	2.40E-11	18.61761668
MVB12A	0.260508857	8.153493797	8.039374562	9.27E-13	2.42E-11	18.60923222
NBEAL2	0.332619138	10.70273413	8.036037728	9.44E-13	2.45E-11	18.59223353
METTL16	-0.233519923	7.822227381	-8.036021226	9.44E-13	2.45E-11	18.59214947
MARK2	0.271872099	9.165388154	8.034238086	9.53E-13	2.47E-11	18.58306647
MAP2K4	-0.204287314	8.550551222	-8.031346672	9.67E-13	2.50E-11	18.56833926
RELT	0.342219232	8.839039854	8.030745254	9.70E-13	2.51E-11	18.56527616
KMT5B	-0.249151398	8.87653766	-8.030163861	9.73E-13	2.51E-11	18.56231511
BCCIP	-0.261004556	7.67279983	-8.029883538	9.74E-13	2.51E-11	18.56088744
LSM14B	-0.393670467	7.608654716	-8.027854091	9.85E-13	2.53E-11	18.55055193
CYB5R3	0.356928354	9.295174733	8.024609222	1.00E-12	2.57E-11	18.53402802
CLASP2	-0.187422697	9.630002732	-8.02044633	1.02E-12	2.62E-11	18.51283186
PIAS4	0.190302156	8.478352707	8.018637866	1.03E-12	2.64E-11	18.50362463
SF3B1	-0.216650226	11.21757659	-8.018102677	1.04E-12	2.65E-11	18.50089999
PDCD4	-0.334879702	9.553655385	-8.015297574	1.05E-12	2.68E-11	18.48662005
CRTC1	0.253304933	9.070553238	8.012533489	1.07E-12	2.71E-11	18.47255022
USP48	-0.20181719	8.699432766	-8.008238086	1.09E-12	2.77E-11	18.45068822
RPS6KB2	0.217781436	8.720931874	8.007388621	1.10E-12	2.78E-11	18.44636514
TFB2M	-0.214005488	8.459305794	-8.007103548	1.10E-12	2.78E-11	18.44491437
ANAPC2	0.199143575	8.024306398	8.006898023	1.10E-12	2.78E-11	18.44386844
FBXL4	-0.220397559	8.770092068	-8.003241183	1.12E-12	2.82E-11	18.42525982
TRAPPC1	0.35456379	10.43472247	8.003130162	1.12E-12	2.82E-11	18.4246949
SLC10A3	0.268945257	8.313849245	8.002548578	1.12E-12	2.82E-11	18.4217356
SIRT1	-0.202065567	8.920291508	-7.991375658	1.19E-12	2.99E-11	18.3648953
TMEM267	-0.369771194	6.697252876	-7.989870943	1.20E-12	3.01E-11	18.35724197
DGCR2	0.234059194	8.942023502	7.988317834	1.21E-12	3.03E-11	18.3493429
DPY19L4	-0.365725435	7.363798323	-7.985511329	1.23E-12	3.06E-11	18.33507015
PDS5A	-0.208248501	10.12876227	-7.985023559	1.23E-12	3.07E-11	18.33258969
GPR132	0.221939319	9.610274801	7.982030555	1.25E-12	3.11E-11	18.31737023
PNPLA2	0.330622788	9.493473956	7.981430477	1.25E-12	3.11E-11	18.31431901
KIAA1109	-0.223378759	10.08857026	-7.981110536	1.26E-12	3.11E-11	18.31269223
RFC1	-0.264427563	8.664980312	-7.976545147	1.29E-12	3.18E-11	18.2894809
MEN1	0.265128029	8.202674429	7.970600865	1.33E-12	3.28E-11	18.25926443
FASTKD1	-0.349915136	7.453351537	-7.968188096	1.34E-12	3.31E-11	18.2470014
PNISR	-0.234718787	10.0893545	-7.96816361	1.34E-12	3.31E-11	18.24687696
FMR1	-0.221313883	8.79356497	-7.96645421	1.36E-12	3.33E-11	18.23818946
DMAC2	0.283364438	8.797972059	7.964469237	1.37E-12	3.36E-11	18.22810209
APBA3	0.222041747	7.634387263	7.963192657	1.38E-12	3.38E-11	18.22161504
EPRS1	-0.236653273	8.73539902	-7.962834653	1.38E-12	3.38E-11	18.21979587
TMEM63B	0.2958372	7.74062718	7.962324033	1.38E-12	3.38E-11	18.21720122
FAAP100	0.235351421	8.217752755	7.961924748	1.39E-12	3.38E-11	18.21517234
PPM1M	0.281220419	8.82367768	7.959353224	1.41E-12	3.42E-11	18.20210637
ENOPH1	-0.25797798	8.043360343	-7.952573603	1.46E-12	3.54E-11	18.1676645
POLR1C	-0.202651575	7.754278068	-7.952248683	1.46E-12	3.54E-11	18.16601405
SHARPIN	0.258021997	8.929835171	7.950245538	1.47E-12	3.57E-11	18.15583932
SLC16A3	0.317598273	9.530038199	7.949699531	1.48E-12	3.57E-11	18.15306607
TASOR2	-0.213363905	9.796717854	-7.94700302	1.50E-12	3.62E-11	18.13937085
IRAK1	0.238526591	8.105050897	7.944605363	1.52E-12	3.66E-11	18.12719456
EFR3A	-0.180942248	10.30334357	-7.942592959	1.53E-12	3.69E-11	18.11697552
SLC30A9	-0.280995893	8.586871528	-7.941032821	1.55E-12	3.71E-11	18.10905359
CTNNBIP1	0.233688498	8.297525256	7.938977487	1.56E-12	3.75E-11	18.09861785
TPR	-0.201409186	9.272355732	-7.938779926	1.56E-12	3.75E-11	18.0976148
GTPBP2	0.275067651	9.059662401	7.937695547	1.57E-12	3.76E-11	18.09210932
UBA3	-0.238961199	10.23215781	-7.936777508	1.58E-12	3.77E-11	18.08744854
ARID3A	0.226169559	8.319863076	7.936480216	1.58E-12	3.77E-11	18.08593925
RIOX2	-0.223755227	7.716080484	-7.936385419	1.58E-12	3.77E-11	18.08545798
RNMT	-0.315210298	7.56737212	-7.933949956	1.60E-12	3.81E-11	18.07309428
B3GALT4	0.257925357	8.181233534	7.930889408	1.63E-12	3.86E-11	18.0575588
ZC3H7A	-0.22464451	9.080370118	-7.926261634	1.67E-12	3.95E-11	18.03407118
QSOX1	0.387830394	9.319777174	7.925430841	1.68E-12	3.96E-11	18.02985501
TMTC3	-0.314402372	7.864514408	-7.92429193	1.69E-12	3.98E-11	18.02407538
NUP205	-0.224261993	8.437482593	-7.91576994	1.76E-12	4.15E-11	17.98083621
SLC38A10	0.260004866	9.522469518	7.913875176	1.78E-12	4.19E-11	17.97122426
USP21	0.247017806	8.57960502	7.90919942	1.82E-12	4.28E-11	17.94750737
PRPSAP2	-0.230352511	8.343754449	-7.90374843	1.88E-12	4.40E-11	17.91986322
FYTTD1	-0.217203924	8.045916401	-7.902373889	1.89E-12	4.42E-11	17.91289321
SLC9A1	0.271777908	8.576619072	7.900357503	1.91E-12	4.46E-11	17.90266917
KLHL28	-0.266215686	8.849617243	-7.896174357	1.95E-12	4.55E-11	17.88146096
PPP6R3	-0.138384845	10.15591823	-7.890851816	2.01E-12	4.67E-11	17.85448069
FICD	0.232528524	7.678856154	7.890379602	2.01E-12	4.68E-11	17.85208727
LSP1	0.268127381	9.780866255	7.88476422	2.07E-12	4.81E-11	17.82362863
PACS2	0.199701567	8.245271846	7.883955969	2.08E-12	4.82E-11	17.8195329
ANKRD54	0.219764035	7.858047133	7.870414995	2.23E-12	5.16E-11	17.7509332
ITM2B	-0.200309587	11.7754406	-7.860796927	2.34E-12	5.41E-11	17.70222769
JUND	0.455350578	9.654301249	7.860316016	2.35E-12	5.41E-11	17.69979282
PRKCSH	0.21007866	11.21920686	7.860269151	2.35E-12	5.41E-11	17.69955555
YJU2	0.205917676	8.70985823	7.859654724	2.36E-12	5.42E-11	17.69644475
HCFC1R1	0.188362694	7.526210093	7.859440031	2.36E-12	5.42E-11	17.69535779
FBRSL1	0.257237398	9.158024172	7.853222551	2.44E-12	5.59E-11	17.66388335
MCRIP1	0.234408625	7.716302131	7.852635501	2.45E-12	5.60E-11	17.66091193
GATAD2A	0.262706544	9.622588813	7.852121016	2.45E-12	5.60E-11	17.65830786
DELE1	0.222132033	9.313956973	7.852012075	2.45E-12	5.60E-11	17.65775645
ARMC8	-0.177543333	9.006816005	-7.848238521	2.50E-12	5.70E-11	17.63865812
SMCHD1	-0.24191102	10.90261155	-7.847575835	2.51E-12	5.71E-11	17.63530447
SERBP1	-0.373088456	8.033022532	-7.846821056	2.52E-12	5.72E-11	17.63148487
UGP2	-0.256737072	8.486365911	-7.845965824	2.53E-12	5.74E-11	17.62715704
DENR	-0.401142985	7.207477906	-7.845625167	2.54E-12	5.74E-11	17.62543322
MYO9A	-0.231504089	8.178783446	-7.843429865	2.56E-12	5.80E-11	17.61432485
COQ4	0.198093204	7.94122033	7.842193171	2.58E-12	5.82E-11	17.6080675
NELFA	0.239041978	8.346213346	7.839923647	2.61E-12	5.88E-11	17.59658503
SH3BP2	0.283760695	9.659307939	7.83525804	2.68E-12	6.01E-11	17.5729828
SETDB2	-0.295478003	7.878979573	-7.83516793	2.68E-12	6.01E-11	17.572527
MLXIP	0.353990573	10.36541932	7.833718336	2.70E-12	6.04E-11	17.56519468
FERMT3	0.333737513	10.49069276	7.833557819	2.70E-12	6.04E-11	17.56438278
HAAO	0.357101055	8.424161989	7.831612659	2.73E-12	6.09E-11	17.55454448
GAK	0.189868238	9.551656545	7.831241318	2.73E-12	6.09E-11	17.55266638
MINDY3	-0.256347625	8.446388632	-7.831074676	2.73E-12	6.09E-11	17.55182358
TRIM3	0.204985802	7.319402848	7.827327981	2.79E-12	6.20E-11	17.53287579
TRIP12	-0.186789897	10.49438325	-7.825721119	2.81E-12	6.24E-11	17.52475037
ZNF646	0.223783512	7.749602759	7.824378392	2.83E-12	6.28E-11	17.51796098
UCK1	0.197876445	9.530819692	7.821030286	2.88E-12	6.38E-11	17.50103301
D2HGDH	0.250160222	8.03047241	7.8164957	2.95E-12	6.52E-11	17.47810959
ANXA2R	-0.392855955	7.294220682	-7.813536901	2.99E-12	6.61E-11	17.46315424
LYPLA2	0.238720429	8.839997349	7.81263547	3.01E-12	6.63E-11	17.45859826
WIZ	0.238412815	7.624679155	7.81142476	3.03E-12	6.65E-11	17.45247937
TAF1A	-0.369833982	6.315684191	-7.811410192	3.03E-12	6.65E-11	17.45240574
CLCN6	0.222432799	9.816423088	7.806748366	3.10E-12	6.81E-11	17.42884761
KPNA5	-0.424602627	7.687274608	-7.802787797	3.16E-12	6.92E-11	17.40883646
PIBF1	-0.302673124	8.048989815	-7.802786615	3.16E-12	6.92E-11	17.40883049
CCDC142	0.25248492	7.540505414	7.794463726	3.30E-12	7.22E-11	17.36678801
CHP1	0.254964146	9.537726397	7.793479697	3.32E-12	7.24E-11	17.36181813
TMEM87A	-0.211863771	8.803458987	-7.782917799	3.51E-12	7.64E-11	17.30848646
VAC14	0.22246624	8.80723771	7.782652608	3.51E-12	7.64E-11	17.30714767
POLG2	-0.296403768	7.309826333	-7.781240759	3.54E-12	7.68E-11	17.30002032
PDS5B	-0.190280231	9.183398172	-7.780223642	3.56E-12	7.71E-11	17.2948859
NUP155	-0.248416679	9.220624194	-7.779415867	3.57E-12	7.73E-11	17.29080839
SBNO2	0.312109272	8.636441274	7.776876614	3.62E-12	7.82E-11	17.27799148
SBF1	0.336748584	8.73017309	7.775943816	3.64E-12	7.85E-11	17.27328348
ORC5	-0.263937702	7.731557004	-7.773485572	3.68E-12	7.94E-11	17.26087708
MBTD1	-0.251557322	8.794494386	-7.768463695	3.78E-12	8.13E-11	17.23553603
CHID1	0.15844199	8.221031451	7.768244902	3.78E-12	8.13E-11	17.23443208
PPP1R21	-0.195475562	8.712923005	-7.767818527	3.79E-12	8.14E-11	17.23228077
TRIM8	0.308561741	10.32695308	7.765135047	3.84E-12	8.24E-11	17.21874191
KDM4C	-0.196535483	9.632978112	-7.764577547	3.85E-12	8.24E-11	17.21592935
FXR1	-0.245661791	9.137242862	-7.764428805	3.86E-12	8.24E-11	17.21517897
RARS1	-0.323750194	8.586333713	-7.759796591	3.95E-12	8.43E-11	17.19181213
MARK4	0.201976687	8.347731935	7.756812871	4.01E-12	8.55E-11	17.1767632
CFL1	0.238200573	9.811160071	7.752797854	4.10E-12	8.71E-11	17.15651547
LRRC25	0.355218329	10.35257694	7.75022045	4.15E-12	8.82E-11	17.14351927
TASOR	-0.209627628	8.777223043	-7.748400791	4.19E-12	8.89E-11	17.13434467
PSME4	-0.225634182	9.444680996	-7.748166528	4.20E-12	8.89E-11	17.13316358
RPUSD1	0.223592038	7.736476929	7.746116644	4.24E-12	8.97E-11	17.12282907
ZNF410	-0.202939892	8.297687568	-7.745299764	4.26E-12	8.99E-11	17.11871099
TOPBP1	-0.182720163	9.376929641	-7.744336963	4.28E-12	9.02E-11	17.11385746
MFSD13A	0.306491776	8.15637545	7.742930283	4.31E-12	9.07E-11	17.10676664
DNAJC19	-0.273895278	7.424727538	-7.742806293	4.31E-12	9.07E-11	17.10614164
C11orf24	0.273526099	8.58587637	7.742350543	4.32E-12	9.08E-11	17.10384438
PPP4C	0.17751299	9.063615599	7.740932372	4.35E-12	9.13E-11	17.09669618
DNAJC2	-0.231721688	8.203343664	-7.739527966	4.39E-12	9.18E-11	17.08961775
TFAM	-0.296623254	7.879233305	-7.73913081	4.40E-12	9.19E-11	17.0876161
ARHGAP33	0.198438123	7.390323057	7.737919477	4.42E-12	9.23E-11	17.08151119
C16orf58	0.232455914	8.345283581	7.735007046	4.49E-12	9.36E-11	17.06683422
PDCD10	-0.323806908	7.652160117	-7.731506596	4.57E-12	9.52E-11	17.04919619
MYO15B	0.364487052	9.172418513	7.730851442	4.59E-12	9.54E-11	17.04589528
KDM5A	-0.176281052	9.634250398	-7.726703673	4.69E-12	9.73E-11	17.02499919
ABI3	0.423164539	9.693507177	7.723385498	4.77E-12	9.88E-11	17.00828497
LYRM7	-0.356230538	6.728781388	-7.722803596	4.78E-12	9.90E-11	17.00535405
RB1CC1	-0.232068381	8.394400749	-7.722102581	4.80E-12	9.92E-11	17.00182327
ABCA5	-0.420560317	7.543908452	-7.72093582	4.83E-12	9.96E-11	16.99594691
SLC12A9	0.31214069	9.262963099	7.716148432	4.95E-12	1.02E-10	16.97183815
TLNRD1	0.215676822	7.861432496	7.712704774	5.04E-12	1.04E-10	16.95449908
ANKAR	-0.331261634	6.825049593	-7.712196808	5.05E-12	1.04E-10	16.95194163
ITPK1	0.265854856	9.305747274	7.710821174	5.09E-12	1.04E-10	16.94501601
LETM1	0.199357395	8.014680311	7.71053041	5.09E-12	1.04E-10	16.94355221
DDX50	-0.276301743	8.361647187	-7.706388944	5.20E-12	1.06E-10	16.92270452
SLC66A1	0.222552891	7.948011077	7.705547561	5.23E-12	1.07E-10	16.91846951
TAF10	0.19524216	10.98005874	7.700871518	5.35E-12	1.09E-10	16.89493572
SNX4	-0.226748122	7.747079675	-7.699375572	5.39E-12	1.10E-10	16.88740777
RCN2	-0.327240357	7.54538431	-7.698531051	5.42E-12	1.10E-10	16.88315815
MYADM	0.340410747	9.286828661	7.698322635	5.42E-12	1.10E-10	16.88210942
SART3	-0.190070789	8.463831806	-7.694890309	5.52E-12	1.12E-10	16.86483958
FANCF	-0.312139801	7.352721543	-7.694266463	5.54E-12	1.12E-10	16.86170094
NDUFA8	-0.301810072	7.921009564	-7.693242153	5.57E-12	1.13E-10	16.85654768
PRIMPOL	-0.36507804	6.798657299	-7.692005054	5.60E-12	1.13E-10	16.85032417
MZF1	0.222258782	7.556409568	7.690787781	5.64E-12	1.14E-10	16.8442007
UFSP2	-0.37796945	7.313978302	-7.689116902	5.69E-12	1.15E-10	16.83579585
MRPL39	-0.313875294	7.982693768	-7.688013828	5.72E-12	1.15E-10	16.83024748
PEAK3	0.33414105	7.878115209	7.687145134	5.75E-12	1.15E-10	16.8258782
ABCE1	-0.397774338	8.205055943	-7.683197523	5.86E-12	1.18E-10	16.80602474
WASF2	0.251352477	7.840306995	7.677600748	6.03E-12	1.21E-10	16.77788263
ORAI1	0.301990936	8.806211598	7.672155119	6.21E-12	1.24E-10	16.75050659
CIC	0.283685718	8.592136363	7.670109925	6.27E-12	1.25E-10	16.74022663
CACNB1	0.203947123	8.596675969	7.663261947	6.50E-12	1.30E-10	16.70581211
CREBZF	-0.235858061	8.356991589	-7.661229753	6.56E-12	1.31E-10	16.69560116
HNRNPUL1	0.194611879	10.56043454	7.659989228	6.61E-12	1.31E-10	16.68936843
SLC17A9	0.254094714	7.84674933	7.659412288	6.63E-12	1.32E-10	16.68646984
CAPZB	0.209833507	10.67489287	7.658094954	6.67E-12	1.32E-10	16.6798517
ARHGAP4	0.297350712	10.09165448	7.656873173	6.71E-12	1.33E-10	16.67371392
FBXW5	0.245156244	9.124530739	7.655026834	6.78E-12	1.34E-10	16.66443918
RBBP5	-0.221166326	8.293885438	-7.65333957	6.84E-12	1.35E-10	16.65596412
LMBRD1	-0.283071932	9.370812972	-7.650705145	6.93E-12	1.37E-10	16.64273268
SPTLC1	-0.254217207	8.146227412	-7.64387698	7.18E-12	1.41E-10	16.60844473
PSIP1	-0.340994079	8.416178599	-7.643135748	7.20E-12	1.42E-10	16.60472317
ELP1	-0.239468145	8.850933052	-7.643041075	7.21E-12	1.42E-10	16.60424785
HSD17B4	-0.310882162	8.941432092	-7.63903394	7.36E-12	1.44E-10	16.58413097
TIPRL	-0.248473395	8.442901809	-7.638614356	7.37E-12	1.44E-10	16.58202474
CHUK	-0.309315908	8.319149394	-7.638545597	7.38E-12	1.44E-10	16.58167958
SLC38A2	-0.233787685	10.77519354	-7.638273474	7.39E-12	1.44E-10	16.5803136
TTYH2	0.296441247	9.0874254	7.637600647	7.41E-12	1.45E-10	16.57693626
NUFIP2	-0.172487117	9.901242917	-7.636311698	7.46E-12	1.46E-10	16.57046647
HACE1	-0.251871465	8.234587181	-7.635905468	7.48E-12	1.46E-10	16.5684275
PLEKHG2	0.275905853	7.701783942	7.635392431	7.50E-12	1.46E-10	16.56585249
PSMD12	-0.255564652	8.3894151	-7.634806586	7.52E-12	1.46E-10	16.56291211
AL159141.1	0.293089067	9.618969182	7.634190778	7.54E-12	1.46E-10	16.55982142
NOC3L	-0.368778345	7.101713899	-7.632584349	7.61E-12	1.47E-10	16.55175925
OSCAR	0.388487981	7.779617161	7.631588105	7.64E-12	1.48E-10	16.54675967
DYRK1B	0.234930885	8.301495277	7.630721271	7.68E-12	1.48E-10	16.5424097
SPPL2B	0.204635435	8.758213035	7.630629428	7.68E-12	1.48E-10	16.54194882
ECPAS	-0.162679323	9.786324107	-7.630277106	7.70E-12	1.48E-10	16.54018084
C1orf159	0.207389969	7.589266219	7.629251603	7.74E-12	1.49E-10	16.53503492
TBC1D13	0.212474721	8.826777611	7.629111403	7.74E-12	1.49E-10	16.53433142
TMEM185B	0.230000971	8.5127841	7.62543642	7.89E-12	1.51E-10	16.51589245
N4BP2	-0.332009571	7.843721949	-7.625011193	7.91E-12	1.51E-10	16.51375908
HNRNPA3	-0.221814242	8.185392782	-7.624900166	7.91E-12	1.51E-10	16.51320207
BRAT1	0.202981472	7.934677929	7.624270983	7.94E-12	1.52E-10	16.51004554
TET3	0.348986885	9.544851525	7.622139555	8.02E-12	1.53E-10	16.49935304
MRPS31	-0.22360826	7.773819571	-7.620895052	8.08E-12	1.54E-10	16.49311032
ELP6	-0.275263445	6.712435441	-7.618758761	8.16E-12	1.55E-10	16.48239492
RNF44	0.37214771	8.930447196	7.618092486	8.19E-12	1.56E-10	16.47905316
WBP2	0.372578456	9.619612611	7.615384218	8.31E-12	1.58E-10	16.46547052
MEPCE	0.232516086	8.504506233	7.610973628	8.50E-12	1.61E-10	16.44335358
UBE2B	-0.237530254	8.675311534	-7.610743137	8.51E-12	1.61E-10	16.4421979
BTBD10	-0.221887711	8.713769113	-7.608182923	8.62E-12	1.63E-10	16.42936167
SPI1	0.340883233	10.31604112	7.606927341	8.68E-12	1.64E-10	16.42306702
TNFRSF14	0.271025637	9.521715535	7.606781526	8.68E-12	1.64E-10	16.42233602
IQSEC2	0.325080954	7.758611113	7.604887094	8.77E-12	1.65E-10	16.41283928
PAQR4	0.242158104	8.199000029	7.604591688	8.78E-12	1.65E-10	16.41135848
NEK8	0.180973597	7.341095175	7.601814247	8.91E-12	1.67E-10	16.39743676
NOP56	-0.249084571	7.443183068	-7.601544682	8.92E-12	1.67E-10	16.39608567
CD68	0.217634848	12.10387173	7.599680263	9.00E-12	1.69E-10	16.38674142
BAX	0.255212059	9.997222679	7.595652886	9.19E-12	1.72E-10	16.36655915
AGPS	-0.273512794	9.008765559	-7.592926384	9.32E-12	1.74E-10	16.35289785
RETSAT	0.238902123	8.306364335	7.58796644	9.56E-12	1.79E-10	16.32804976
ISG20L2	0.20706024	8.044719409	7.585249904	9.70E-12	1.81E-10	16.31444279
LPAR5	0.396268116	8.656255068	7.582900251	9.81E-12	1.83E-10	16.30267476
FAM133B	-0.271244699	9.635116859	-7.582506077	9.83E-12	1.83E-10	16.30070069
FOXO4	0.260595775	8.663448183	7.582497467	9.83E-12	1.83E-10	16.30065757
NCDN	0.261471664	8.395597965	7.581686547	9.87E-12	1.83E-10	16.29659649
CAND1	-0.212228009	9.257758369	-7.579613329	9.98E-12	1.85E-10	16.28621446
TRPM7	-0.198200987	9.5687331	-7.579156587	1.00E-11	1.85E-10	16.28392737
FAM234A	0.189275657	8.369157572	7.575163794	1.02E-11	1.89E-10	16.26393565
TSNARE1	0.211755057	7.297746696	7.573804711	1.03E-11	1.90E-10	16.25713156
ZNF414	0.231552583	9.048559254	7.573333408	1.03E-11	1.90E-10	16.25477213
PLOD3	0.266312372	9.06867449	7.570869451	1.04E-11	1.92E-10	16.24243786
PTBP1	0.191815996	11.09505924	7.567502742	1.06E-11	1.95E-10	16.22558661
ABHD17A	0.315028901	10.21993987	7.565636311	1.07E-11	1.97E-10	16.21624568
PCNX4	-0.275013711	8.761419661	-7.561785747	1.09E-11	2.01E-10	16.19697709
PLA2G15	0.317654412	8.228937612	7.558432047	1.11E-11	2.04E-10	16.18019743
RAD51B	-0.194133532	8.192751153	-7.556894389	1.12E-11	2.05E-10	16.17250483
PCID2	-0.272058153	8.164885593	-7.547008316	1.18E-11	2.16E-10	16.12305881
HAT1	-0.26864716	8.403471758	-7.545587763	1.19E-11	2.17E-10	16.11595551
ERH	-0.26642539	11.1744405	-7.544315465	1.20E-11	2.18E-10	16.10959392
SLMAP	-0.192705126	9.010686546	-7.541440176	1.21E-11	2.21E-10	16.09521851
VEZT	-0.194062056	8.328602691	-7.540452325	1.22E-11	2.22E-10	16.09028002
USP24	-0.196051259	9.862457444	-7.538519377	1.23E-11	2.24E-10	16.0806174
TBC1D23	-0.206438517	8.620129004	-7.536428482	1.24E-11	2.26E-10	16.07016611
CHCHD7	-0.317731599	6.389346283	-7.535317358	1.25E-11	2.27E-10	16.06461257
HSD17B11	-0.310417552	10.63238787	-7.534483001	1.26E-11	2.28E-10	16.06044252
UHRF2	-0.198833235	9.616973775	-7.532158209	1.27E-11	2.30E-10	16.04882419
PDLIM7	0.327070073	7.866849746	7.531908608	1.27E-11	2.30E-10	16.04757686
CCT4	-0.273925757	8.603242462	-7.530404266	1.28E-11	2.31E-10	16.04005949
KTN1	-0.249522781	8.501563843	-7.524282608	1.32E-11	2.38E-10	16.00947394
RALA	-0.227054475	7.62150772	-7.524077605	1.33E-11	2.38E-10	16.00844983
THUMPD1	-0.253990411	8.165853739	-7.519819658	1.36E-11	2.43E-10	15.98718089
TSR1	-0.224519599	7.461481685	-7.518023984	1.37E-11	2.45E-10	15.97821247
C10orf88	-0.258239377	7.662785575	-7.516630618	1.38E-11	2.47E-10	15.97125384
RHEB	-0.273531505	8.406618601	-7.515606433	1.38E-11	2.48E-10	15.96613921
UBA7	0.257934393	10.08790403	7.515284899	1.39E-11	2.48E-10	15.96453357
FGF11	0.205854637	6.767712994	7.513490256	1.40E-11	2.50E-10	15.95557207
ZNF703	0.270957902	8.005701015	7.511130675	1.42E-11	2.53E-10	15.94379063
SNRPA1	-0.247941707	6.98530317	-7.508555963	1.44E-11	2.56E-10	15.93093643
POLR2B	-0.193800298	9.882350668	-7.507521159	1.44E-11	2.57E-10	15.9257706
OSBPL7	0.213453866	8.12180576	7.503807338	1.47E-11	2.61E-10	15.90723281
RSRC2	-0.246519022	8.611121572	-7.5030435	1.48E-11	2.62E-10	15.90342043
RICTOR	-0.252136444	9.870449602	-7.497672977	1.52E-11	2.69E-10	15.87661933
BTBD1	-0.181088481	9.330875562	-7.496493615	1.53E-11	2.70E-10	15.87073468
SLC25A16	-0.280452073	7.886265852	-7.495438991	1.54E-11	2.71E-10	15.8654727
TXN2	0.237607319	8.769333464	7.494859436	1.54E-11	2.72E-10	15.86258114
THAP11	0.232727306	8.299231533	7.4940748	1.55E-11	2.73E-10	15.85866651
PSMC4	0.329935464	10.03822462	7.493594265	1.55E-11	2.73E-10	15.85626913
GTF3C5	0.133502018	7.970195433	7.493354666	1.55E-11	2.73E-10	15.8550738
GSE1	0.213245629	9.375911653	7.492312448	1.56E-11	2.74E-10	15.84987443
C21orf91	-0.334802262	7.741030068	-7.489446953	1.58E-11	2.78E-10	15.83558041
DPP7	0.213894886	10.28367011	7.482116035	1.64E-11	2.88E-10	15.79901965
ZNF524	0.20849842	7.942410423	7.476748146	1.69E-11	2.96E-10	15.77225644
CSNK1D	0.162998431	10.51179709	7.476525908	1.69E-11	2.96E-10	15.77114854
DUS1L	0.214557523	8.93042233	7.471081077	1.74E-11	3.04E-10	15.7440085
SLC12A2	-0.247114883	7.806117604	-7.470008639	1.75E-11	3.05E-10	15.73866366
SHLD2	-0.298278236	8.224364756	-7.468732791	1.76E-11	3.07E-10	15.73230538
MLST8	0.189958767	8.867080649	7.465939548	1.78E-11	3.11E-10	15.71838633
RNF167	0.254651004	9.082068711	7.46304162	1.81E-11	3.15E-10	15.70394746
FASTK	0.238476221	8.61805752	7.46050144	1.83E-11	3.19E-10	15.69129261
ZNF639	-0.307703783	6.823579046	-7.455912059	1.88E-11	3.26E-10	15.66843254
THOC1	-0.220336641	8.476353635	-7.454982677	1.89E-11	3.27E-10	15.66380379
TRIM11	0.187073784	8.006121271	7.453530605	1.90E-11	3.28E-10	15.65657219
BAG5	-0.222303692	8.04244803	-7.453426221	1.90E-11	3.28E-10	15.65605235
PSMC6	-0.398810414	8.032035893	-7.453380741	1.90E-11	3.28E-10	15.65582586
TRUB1	-0.272251213	7.40894608	-7.44957118	1.94E-11	3.34E-10	15.63685588
COX7A2	-0.423503785	6.372586105	-7.447903091	1.96E-11	3.37E-10	15.62855053
BRD4	0.297743571	8.993860435	7.446688754	1.97E-11	3.39E-10	15.62250479
IGSF8	0.256473599	8.00163534	7.441423033	2.02E-11	3.47E-10	15.59629253
VPS54	-0.28494509	7.391653865	-7.439954359	2.04E-11	3.50E-10	15.58898272
SPINT1	0.368254925	8.368387058	7.439400709	2.04E-11	3.50E-10	15.58622725
MPHOSPH10	-0.3064836	7.351685212	-7.437506381	2.06E-11	3.53E-10	15.57679985
ARHGAP1	0.234151945	10.87166407	7.43724623	2.07E-11	3.53E-10	15.57550523
BCL7B	0.23005326	9.376869034	7.435762685	2.08E-11	3.55E-10	15.56812281
NEPRO	-0.18120697	9.142102979	-7.433893142	2.10E-11	3.58E-10	15.55882029
SHC1	0.190527699	8.653009941	7.431693976	2.12E-11	3.62E-10	15.54787862
MTM1	-0.213220553	8.347868445	-7.431325753	2.13E-11	3.62E-10	15.54604669
NDUFAF4	-0.314162263	7.939398668	-7.430540001	2.14E-11	3.63E-10	15.54213761
SLC25A44	0.289716361	8.26785529	7.429820184	2.15E-11	3.64E-10	15.53855668
KLHL7	-0.289475904	7.200136415	-7.429609801	2.15E-11	3.64E-10	15.5375101
GPBP1	-0.213621949	10.05512659	-7.42709596	2.18E-11	3.68E-10	15.52500534
AMN1	-0.247936221	7.661511514	-7.425718809	2.19E-11	3.71E-10	15.5181555
FRMD8	0.211457991	7.709615624	7.423354567	2.22E-11	3.75E-10	15.50639695
CASD1	-0.326607626	8.962107647	-7.422563258	2.23E-11	3.75E-10	15.50246165
UBA6	-0.192521141	9.220102932	-7.42254445	2.23E-11	3.75E-10	15.50236812
PPWD1	-0.252325413	9.609082446	-7.418372674	2.27E-11	3.83E-10	15.48162366
BCL3	0.432138235	8.971108912	7.416552896	2.30E-11	3.86E-10	15.47257593
ATAD2B	-0.181573869	9.447122718	-7.415053857	2.31E-11	3.89E-10	15.46512344
SMARCAD1	-0.244577059	8.363955225	-7.414442716	2.32E-11	3.89E-10	15.46208528
APPBP2	-0.208933124	8.607563384	-7.413520221	2.33E-11	3.91E-10	15.45749947
OARD1	-0.284138673	7.836678072	-7.410080416	2.37E-11	3.97E-10	15.44040157
SLC2A6	0.355714436	8.435472982	7.409957179	2.37E-11	3.97E-10	15.43978906
FURIN	0.301075019	8.771781966	7.407374705	2.40E-11	4.02E-10	15.42695446
SWT1	-0.288782578	7.643165874	-7.404326359	2.44E-11	4.07E-10	15.41180649
DOCK11	-0.176325952	10.87312145	-7.401320493	2.48E-11	4.13E-10	15.3968717
SUCO	-0.171982259	8.455700637	-7.4008538	2.49E-11	4.13E-10	15.3945531
TCOF1	0.19958667	8.003414027	7.400702768	2.49E-11	4.13E-10	15.39380276
NDUFA4	-0.261052381	5.979897877	-7.400681872	2.49E-11	4.13E-10	15.39369895
SOD1	-0.392949644	8.634082831	-7.400536685	2.49E-11	4.13E-10	15.39297765
COG3	-0.173680408	8.849152998	-7.399950829	2.50E-11	4.14E-10	15.39006714
DENND6A	-0.219870738	9.225590699	-7.399304177	2.51E-11	4.15E-10	15.3868547
SLC5A6	0.238896613	7.728058565	7.398429124	2.52E-11	4.16E-10	15.38250775
MBD3	0.206290696	7.973051047	7.39530845	2.56E-11	4.22E-10	15.36700679
TLN1	0.26990672	11.18101019	7.39511657	2.56E-11	4.22E-10	15.36605376
RASA1	-0.206305932	9.280527397	-7.390517089	2.62E-11	4.32E-10	15.34321157
TNFRSF1A	0.296948372	10.43369929	7.389764389	2.63E-11	4.33E-10	15.33947394
ARID4A	-0.232035364	8.752761771	-7.387717935	2.66E-11	4.37E-10	15.32931265
TANGO2	0.211594672	8.867672904	7.383640605	2.71E-11	4.46E-10	15.30907031
ANKRD10	-0.189099655	9.279708963	-7.382407421	2.73E-11	4.48E-10	15.30294879
NAE1	-0.396068945	8.005825639	-7.38214461	2.73E-11	4.48E-10	15.30164424
PLBD2	0.313592902	8.60234793	7.3811631	2.75E-11	4.50E-10	15.29677234
ABHD12	0.151486857	8.315706628	7.380287279	2.76E-11	4.51E-10	15.29242524
VBP1	-0.394755709	6.867418754	-7.380055175	2.76E-11	4.51E-10	15.29127323
TGDS	-0.323492329	6.495318015	-7.379841937	2.77E-11	4.51E-10	15.29021487
ZC3H12A	0.204949599	7.859849508	7.379652364	2.77E-11	4.51E-10	15.28927397
GATD1	0.234328	8.464024154	7.376698321	2.81E-11	4.57E-10	15.27461343
IPO13	0.268786229	7.734376685	7.375900964	2.82E-11	4.59E-10	15.2706566
RAB18	-0.353742942	8.9225205	-7.373584269	2.86E-11	4.64E-10	15.25916098
DOK2	0.239185336	10.00859958	7.370266606	2.90E-11	4.71E-10	15.24270065
ZNF526	0.19226748	7.75802311	7.369203842	2.92E-11	4.73E-10	15.23742836
CC2D1A	0.162554919	8.01604249	7.366346023	2.96E-11	4.79E-10	15.22325227
GOLT1B	-0.345525664	7.770719785	-7.364997627	2.98E-11	4.82E-10	15.21656426
CRYZL1	-0.265075146	7.79172175	-7.36437932	2.99E-11	4.83E-10	15.21349762
ZNF830	-0.220036434	7.8374518	-7.364065431	3.00E-11	4.83E-10	15.21194085
ARMC1	-0.25950403	7.589780301	-7.360994654	3.04E-11	4.90E-10	15.19671213
TP53	0.263828029	9.878976038	7.360631523	3.05E-11	4.91E-10	15.19491143
TMEM106A	0.350583261	9.521517265	7.359999366	3.06E-11	4.92E-10	15.19177674
RINT1	-0.296730937	7.420843491	-7.356987844	3.11E-11	4.99E-10	15.17684472
VPS50	-0.29493578	7.440920132	-7.356711177	3.11E-11	4.99E-10	15.17547303
SNRPA	0.158638696	10.35018237	7.356634884	3.11E-11	4.99E-10	15.17509478
SREK1	-0.242129107	8.559401324	-7.354024102	3.15E-11	5.05E-10	15.16215168
IBTK	-0.269244434	8.874325638	-7.353327105	3.17E-11	5.05E-10	15.15869655
NR1H2	0.260792489	8.498588122	7.353196495	3.17E-11	5.05E-10	15.1580491
CCNT2	-0.197475454	9.454620244	-7.35307317	3.17E-11	5.05E-10	15.15743778
NFE2L1	0.18635014	8.881959331	7.350347138	3.21E-11	5.11E-10	15.14392563
DIS3	-0.206827352	8.519824731	-7.350337439	3.21E-11	5.11E-10	15.14387755
RAB3GAP1	-0.256269471	8.663843814	-7.350155082	3.22E-11	5.11E-10	15.14297373
MXD3	0.21018022	8.104999757	7.349701643	3.22E-11	5.12E-10	15.14072635
IMMP2L	-0.280501903	5.500963458	-7.346197578	3.28E-11	5.20E-10	15.12336081
TENT2	-0.148731694	10.46859821	-7.346163905	3.28E-11	5.20E-10	15.12319395
MTFMT	-0.242944261	8.306285492	-7.340235032	3.38E-11	5.35E-10	15.09381809
RSBN1L	-0.273066491	7.97277272	-7.33803518	3.42E-11	5.41E-10	15.08292056
KDM1A	-0.161643289	8.510107358	-7.337494753	3.43E-11	5.42E-10	15.08024359
PPP3CB	-0.241402518	9.651322956	-7.337191533	3.44E-11	5.42E-10	15.07874164
STK11IP	0.265579776	7.554727322	7.334235106	3.49E-11	5.50E-10	15.06409861
GPR137	0.211256267	7.971352622	7.333119466	3.51E-11	5.52E-10	15.05857344
TEX30	-0.383051454	5.271331994	-7.330519886	3.55E-11	5.59E-10	15.04570024
DNAJC21	-0.22198857	8.456332636	-7.329534036	3.57E-11	5.61E-10	15.0408187
XPO4	-0.217853147	8.274198861	-7.328628808	3.59E-11	5.63E-10	15.03633657
SFT2D1	-0.319507458	8.21273933	-7.327951525	3.60E-11	5.64E-10	15.03298321
WDR12	-0.256995488	7.332951345	-7.325959399	3.64E-11	5.69E-10	15.02312043
ESCO1	-0.300408845	7.694790431	-7.325918737	3.64E-11	5.69E-10	15.02291913
CDC16	-0.244285527	8.984195743	-7.324844999	3.66E-11	5.71E-10	15.01760358
TMEM102	0.226252312	7.941998907	7.321723917	3.72E-11	5.80E-10	15.0021542
RIN1	0.226334705	7.55500081	7.320816184	3.73E-11	5.82E-10	14.99766135
SLC48A1	0.24209763	7.855066838	7.319087999	3.77E-11	5.86E-10	14.98910818
PIK3CD	0.239242016	9.747106988	7.318461722	3.78E-11	5.88E-10	14.98600878
DENND4C	-0.217215033	9.425303459	-7.317132608	3.80E-11	5.90E-10	14.97943138
VPS13B	-0.153920024	9.870587519	-7.317108764	3.80E-11	5.90E-10	14.97931339
SHISA5	0.200163419	11.57445756	7.317033742	3.81E-11	5.90E-10	14.97894214
FAM168B	0.223430186	9.033611837	7.314885051	3.85E-11	5.96E-10	14.96830984
WASHC4	-0.233093229	10.54928995	-7.312489707	3.89E-11	6.03E-10	14.95645833
POLR3B	-0.18574616	7.664754675	-7.311202074	3.92E-11	6.06E-10	14.95008804
CWC22	-0.265624138	8.413306946	-7.303105022	4.08E-11	6.31E-10	14.91003864
DNM1L	-0.173956743	9.128505027	-7.302419233	4.10E-11	6.32E-10	14.90664733
TRMT2A	0.207884753	8.317954029	7.301965079	4.11E-11	6.33E-10	14.90440155
EXOSC9	-0.221979957	8.347176904	-7.290652951	4.35E-11	6.69E-10	14.84847922
PTMS	0.278370102	7.936168348	7.286344635	4.44E-11	6.83E-10	14.82718883
SEC23IP	-0.162733976	9.15565124	-7.28631792	4.45E-11	6.83E-10	14.82705683
TTC1	-0.208650243	7.570599477	-7.284248009	4.49E-11	6.89E-10	14.81682956
EXOC2	-0.215304806	9.314086746	-7.278738954	4.62E-11	7.08E-10	14.78961479
CIZ1	0.234254171	9.356515113	7.276434387	4.67E-11	7.16E-10	14.77823239
BSDC1	0.179756448	8.758705513	7.276231779	4.68E-11	7.16E-10	14.77723176
FASTKD2	-0.358361014	7.255829089	-7.2743423	4.72E-11	7.22E-10	14.76790055
TMEM53	0.232384116	7.794644463	7.271103214	4.80E-11	7.32E-10	14.75190632
CDK8	-0.234335982	8.491545404	-7.27107823	4.80E-11	7.32E-10	14.75178296
ZCCHC8	-0.150528297	8.4106542	-7.267633776	4.89E-11	7.44E-10	14.73477745
TAX1BP1	-0.196981265	9.665926121	-7.26559311	4.94E-11	7.51E-10	14.72470391
NOL8	-0.190634074	8.783516522	-7.263233376	5.00E-11	7.59E-10	14.71305658
PLEKHM1	0.260566527	9.682009248	7.262996011	5.00E-11	7.59E-10	14.71188504
ACOT8	0.149068526	8.296373431	7.262887706	5.00E-11	7.59E-10	14.7113505
TBC1D17	0.193996496	8.24845197	7.260308568	5.07E-11	7.68E-10	14.69862199
CCDC61	0.202224993	8.039894776	7.259050033	5.10E-11	7.72E-10	14.69241148
SENP7	-0.24626437	8.567525676	-7.257897989	5.13E-11	7.76E-10	14.68672681
SPART	-0.261909687	7.770189034	-7.257642044	5.14E-11	7.76E-10	14.68546391
MIIP	0.220069662	8.602289077	7.257618656	5.14E-11	7.76E-10	14.68534851
WDPCP	-0.187055208	8.091575	-7.256416964	5.17E-11	7.79E-10	14.67941929
JAK3	0.336410493	9.802682571	7.250423673	5.33E-11	8.03E-10	14.64985327
THEMIS2	0.290853718	10.65789223	7.246217336	5.44E-11	8.18E-10	14.62910787
SLC19A1	0.284762172	8.993084547	7.246200866	5.45E-11	8.18E-10	14.62902665
DGAT1	0.203974452	9.269892631	7.245871609	5.45E-11	8.19E-10	14.62740296
PPP1R16A	0.189756397	7.79635758	7.240060887	5.62E-11	8.42E-10	14.59875247
SLC29A3	0.254143372	8.487552057	7.239684145	5.63E-11	8.43E-10	14.59689518
MATR3	-0.20438008	9.508057107	-7.238927343	5.65E-11	8.45E-10	14.59316435
SYF2	-0.325214882	7.854056383	-7.23838717	5.66E-11	8.47E-10	14.59050153
GRK6	0.216671016	9.550605565	7.234691986	5.77E-11	8.62E-10	14.5722878
NATD1	0.208451045	7.339665219	7.23094368	5.88E-11	8.77E-10	14.55381567
UBXN4	-0.18023255	9.976355436	-7.229104476	5.94E-11	8.85E-10	14.5447531
MTX2	-0.370533512	7.024088308	-7.228257468	5.96E-11	8.88E-10	14.5405798
LZTR1	0.204248337	8.683916833	7.227560354	5.98E-11	8.90E-10	14.53714518
HACL1	-0.215446108	8.193866426	-7.227121552	6.00E-11	8.91E-10	14.5349833
USP1	-0.229773337	7.845270266	-7.226682561	6.01E-11	8.92E-10	14.53282054
HMGCS1	-0.269884933	7.357551523	-7.223056195	6.12E-11	9.07E-10	14.51495646
AAR2	0.15926563	8.740782887	7.220589171	6.20E-11	9.18E-10	14.50280535
UBL7	0.170708649	8.899641284	7.21986858	6.22E-11	9.20E-10	14.49925643
CXXC1	0.250526624	8.42478206	7.218805463	6.25E-11	9.24E-10	14.49402079
FOPNL	-0.271704772	8.522567019	-7.216037079	6.34E-11	9.36E-10	14.48038839
GRSF1	-0.179427784	8.759436378	-7.21427966	6.40E-11	9.44E-10	14.47173528
B2M	-0.243989878	12.34744568	-7.21374281	6.41E-11	9.45E-10	14.46909211
PRMT9	-0.268867811	7.811652723	-7.211554163	6.49E-11	9.55E-10	14.45831711
PRMT3	-0.282219533	7.257451519	-7.210526028	6.52E-11	9.59E-10	14.45325588
SLC49A3	0.26961822	8.630237041	7.208711012	6.58E-11	9.67E-10	14.44432168
OXSR1	-0.151122452	9.846658574	-7.208433313	6.59E-11	9.67E-10	14.44295481
WBP1	0.263172264	9.85754741	7.206945904	6.64E-11	9.73E-10	14.43563393
GHDC	0.182711693	7.586654518	7.206497942	6.65E-11	9.75E-10	14.43342922
BAZ2A	0.255240345	10.43715019	7.203931889	6.74E-11	9.86E-10	14.42080095
TEX10	-0.253857867	8.373903601	-7.202729537	6.78E-11	9.91E-10	14.4148844
NAA16	-0.258933597	8.859117319	-7.200001498	6.88E-11	1.00E-09	14.40146157
CPSF3	-0.251692491	8.340390437	-7.198227904	6.94E-11	1.01E-09	14.39273591
MRPS30	-0.182541109	9.00576459	-7.193360445	7.11E-11	1.04E-09	14.36879324
MBOAT7	0.300020951	9.97939938	7.192451728	7.14E-11	1.04E-09	14.36432398
LENG8	0.279603233	10.8714092	7.190764647	7.20E-11	1.05E-09	14.35602712
NOC4L	0.174570539	7.63756839	7.189853021	7.24E-11	1.05E-09	14.35154415
NRDC	-0.203253488	10.5498909	-7.18978805	7.24E-11	1.05E-09	14.35122466
PLD3	0.32560621	10.19365258	7.189490156	7.25E-11	1.05E-09	14.3497598
SENP2	-0.216063782	8.077635352	-7.188641889	7.28E-11	1.05E-09	14.34558867
SEMA4B	0.255010548	8.579231474	7.186920511	7.34E-11	1.06E-09	14.3371248
UCHL5	-0.320162562	8.011814673	-7.186061422	7.38E-11	1.07E-09	14.332901
TRMT10C	-0.279400718	7.10179176	-7.182960607	7.49E-11	1.08E-09	14.31765711
PRR3	0.193454159	7.944358736	7.18009303	7.60E-11	1.10E-09	14.30356198
IKBKE	0.209861703	9.378934533	7.177853853	7.69E-11	1.11E-09	14.29255709
NCBP1	-0.134981693	9.745807004	-7.176552027	7.74E-11	1.11E-09	14.28615959
CITED2	0.36342099	10.35088603	7.174025207	7.84E-11	1.13E-09	14.27374338
HTATSF1	-0.271614688	7.167193766	-7.172959591	7.88E-11	1.13E-09	14.26850768
LY6G5C	0.264637823	6.88375837	7.172701447	7.89E-11	1.13E-09	14.26723937
DBT	-0.267212089	8.041733781	-7.166408795	8.14E-11	1.17E-09	14.23632786
TIMM21	-0.363537093	6.645832587	-7.166024523	8.16E-11	1.17E-09	14.23444052
NR2C1	-0.24616589	8.280136034	-7.165168611	8.19E-11	1.17E-09	14.23023686
PIGO	0.203599462	8.545856715	7.163296037	8.27E-11	1.18E-09	14.22104071
CYP2R1	-0.340977768	8.611023839	-7.159913922	8.41E-11	1.20E-09	14.2044335
TARBP2	0.16580547	7.789999653	7.15466608	8.64E-11	1.23E-09	14.17867077
HDAC2	-0.186087577	8.796610341	-7.153746632	8.68E-11	1.24E-09	14.17415773
TNFAIP2	0.316437054	10.04944502	7.151589645	8.77E-11	1.25E-09	14.16357118
RPS6KA4	0.236963937	8.364477818	7.151166541	8.79E-11	1.25E-09	14.16149471
RABGGTB	-0.257501149	8.377373037	-7.148862178	8.89E-11	1.26E-09	14.15018639
PTGER4	0.225309027	9.127258323	7.142252862	9.19E-11	1.31E-09	14.11775969
HS1BP3	0.196876891	7.860903813	7.140771798	9.26E-11	1.31E-09	14.11049481
MAN2A1	-0.155608333	9.746627097	-7.138332309	9.38E-11	1.33E-09	14.09852991
VPS9D1	0.279470391	7.913475235	7.134248991	9.57E-11	1.35E-09	14.07850599
CEP135	-0.229412252	8.155293718	-7.134164299	9.58E-11	1.35E-09	14.07809072
GUCD1	0.199043544	8.555612713	7.132168328	9.67E-11	1.37E-09	14.0683044
VPS33A	-0.184074765	8.229227936	-7.127208174	9.92E-11	1.40E-09	14.04398904
CLPX	-0.250007018	8.647549176	-7.125842897	9.99E-11	1.41E-09	14.03729737
XKR8	0.24419189	8.158941025	7.125516765	1.00E-10	1.41E-09	14.03569897
HSPD1	-0.220412169	6.303119098	-7.12521523	1.00E-10	1.41E-09	14.03422113
TOB2	0.194731284	7.875054893	7.123305309	1.01E-10	1.42E-09	14.02486111
RFXAP	-0.216046823	6.92920722	-7.121322817	1.02E-10	1.43E-09	14.01514643
TMF1	-0.241972686	8.872035066	-7.121314822	1.02E-10	1.43E-09	14.01510725
ARF5	0.318053039	9.492295734	7.120950077	1.02E-10	1.43E-09	14.01332002
VAT1	0.231278542	8.499664841	7.120799528	1.02E-10	1.43E-09	14.01258235
DNASE1L1	0.258180342	7.938725614	7.117989351	1.04E-10	1.45E-09	13.99881394
SLC1A5	0.273223243	8.599399157	7.1140768	1.06E-10	1.48E-09	13.97964786
GIGYF1	0.218050556	7.972826102	7.11169173	1.07E-10	1.50E-09	13.96796627
SRRM2	0.19417171	11.91028016	7.110992265	1.08E-10	1.50E-09	13.96454071
INTS1	0.26834272	8.214595628	7.110429247	1.08E-10	1.50E-09	13.96178349
PNPT1	-0.373160165	7.714054611	-7.108989696	1.09E-10	1.51E-09	13.95473404
RPRD1A	-0.189215296	8.921951059	-7.108121919	1.09E-10	1.52E-09	13.95048482
KIFC2	0.23261436	7.656847523	7.105709961	1.10E-10	1.54E-09	13.93867527
FIZ1	0.194084333	7.297414284	7.105583489	1.11E-10	1.54E-09	13.93805608
FAM117A	0.339650288	9.438681506	7.105096724	1.11E-10	1.54E-09	13.93567295
LNPK	-0.271773047	8.924706237	-7.103690519	1.12E-10	1.55E-09	13.92878875
TRAPPC11	-0.204251774	8.987771678	-7.103481659	1.12E-10	1.55E-09	13.9277663
UTP6	-0.251216128	8.192946048	-7.102256945	1.12E-10	1.56E-09	13.92177108
DNAJC13	-0.210401145	10.28461237	-7.101102605	1.13E-10	1.56E-09	13.91612072
SMCR8	0.204234717	9.540056309	7.101100407	1.13E-10	1.56E-09	13.91610996
ZNF638	-0.223424955	9.359095413	-7.099144825	1.14E-10	1.58E-09	13.9065384
FBXL18	0.189059005	7.953517611	7.098573474	1.15E-10	1.58E-09	13.90374212
PSPC1	-0.179113378	9.855281304	-7.096975985	1.15E-10	1.59E-09	13.89592422
PTGES2	0.181028432	7.846896695	7.095646969	1.16E-10	1.60E-09	13.8894207
MSH2	-0.364596325	7.066568899	-7.093768588	1.17E-10	1.61E-09	13.88022966
NAA60	0.176213734	9.029331883	7.093168446	1.18E-10	1.62E-09	13.87729332
SLC8B1	0.217305196	9.026389786	7.092059083	1.18E-10	1.62E-09	13.87186573
MVD	0.205770496	7.956966207	7.091004946	1.19E-10	1.63E-09	13.86670864
TRIM62	0.204540339	8.057883677	7.086699591	1.22E-10	1.66E-09	13.84564885
HEATR1	-0.224187449	8.896677888	-7.083095404	1.24E-10	1.69E-09	13.82802257
EDRF1	-0.16958661	8.93762431	-7.083069199	1.24E-10	1.69E-09	13.82789443
C12orf10	0.276642546	9.430209573	7.077316062	1.27E-10	1.74E-09	13.79976582
PIDD1	0.228845274	8.368767013	7.076573798	1.28E-10	1.74E-09	13.79613733
PROSER1	0.183512905	9.42749029	7.076155554	1.28E-10	1.75E-09	13.79409284
PPP1R11	0.303495822	8.558085217	7.074494216	1.29E-10	1.76E-09	13.78597225
CALM3	0.294945559	10.42416224	7.068608891	1.33E-10	1.81E-09	13.75721072
MPV17L2	0.202804612	8.54357515	7.06589273	1.35E-10	1.83E-09	13.74393996
IER5	0.253404442	8.681867342	7.064755319	1.36E-10	1.84E-09	13.73838331
APEX2	0.178882728	7.793648366	7.062381903	1.37E-10	1.86E-09	13.72678945
UFL1	-0.212379358	9.000697999	-7.062334666	1.37E-10	1.86E-09	13.72655872
YTHDC1	-0.182513184	9.477887595	-7.059729728	1.39E-10	1.88E-09	13.71383566
PTPN23	0.20216256	8.215094239	7.055012462	1.42E-10	1.93E-09	13.69080011
ETNK1	-0.204876007	8.717515207	-7.051803193	1.45E-10	1.96E-09	13.67513186
BRIX1	-0.345823856	7.017982508	-7.050741605	1.46E-10	1.96E-09	13.66994959
PIGX	-0.285084962	8.201236509	-7.048814956	1.47E-10	1.98E-09	13.66054519
MED12	0.231859704	9.829018522	7.046632776	1.49E-10	2.00E-09	13.64989467
DNTTIP2	-0.292464145	8.530769402	-7.044606245	1.50E-10	2.02E-09	13.64000497
EXOC7	0.165133419	9.68462115	7.044361948	1.50E-10	2.02E-09	13.63881284
SRSF7	-0.257716372	9.994489073	-7.044076834	1.50E-10	2.02E-09	13.63742156
BTBD2	0.261345072	9.775516244	7.044061561	1.50E-10	2.02E-09	13.63734703
VRK3	0.198782185	9.470124589	7.043070585	1.51E-10	2.03E-09	13.6325115
UBE2Z	0.281501046	10.49222046	7.042639253	1.52E-10	2.03E-09	13.63040687
SIK3	0.204568249	9.760973486	7.041915172	1.52E-10	2.04E-09	13.62687391
NLRX1	0.163951224	7.630622303	7.038522726	1.55E-10	2.07E-09	13.61032327
TAPBPL	0.26313728	9.591946648	7.038186537	1.55E-10	2.07E-09	13.60868328
ZNF598	0.16976155	7.58803588	7.037576297	1.55E-10	2.08E-09	13.6057065
BAP1	0.173791715	9.225008579	7.036322426	1.56E-10	2.09E-09	13.59959036
SLC27A1	0.291565639	7.790519064	7.035968234	1.57E-10	2.09E-09	13.59786276
DAZAP1	0.176807916	9.075065485	7.034336809	1.58E-10	2.10E-09	13.58990578
ERCC6	-0.178724499	8.373253421	-7.030416766	1.61E-10	2.14E-09	13.57078939
AP3D1	0.226790343	9.800018829	7.030416377	1.61E-10	2.14E-09	13.57078749
DENND6B	0.190575493	7.715930001	7.030270882	1.61E-10	2.14E-09	13.57007805
FAM177A1	-0.425390039	4.949565612	-7.027012037	1.64E-10	2.17E-09	13.55418931
SHKBP1	0.223194987	10.52331877	7.02631241	1.64E-10	2.18E-09	13.5507786
LEO1	-0.235995024	8.114870995	-7.026209407	1.65E-10	2.18E-09	13.55027646
FKBP3	-0.258535094	6.216294604	-7.025566368	1.65E-10	2.18E-09	13.54714175
EIF3A	-0.169451011	10.89677546	-7.025053171	1.65E-10	2.19E-09	13.54464008
LMBRD2	-0.277286495	8.26281702	-7.020488928	1.69E-10	2.24E-09	13.52239397
TAF7	-0.231291478	7.492666365	-7.016639603	1.73E-10	2.28E-09	13.50363672
USP35	0.204783037	7.315035337	7.015049745	1.74E-10	2.29E-09	13.49589072
FARSA	0.156325924	9.940257352	7.014977752	1.74E-10	2.29E-09	13.49553998
IRF2BP1	0.22839486	7.556903637	7.013840324	1.75E-10	2.30E-09	13.48999872
PLXND1	0.334592826	9.366866757	7.01379249	1.75E-10	2.30E-09	13.48976569
MCCC1	-0.179125199	8.185936775	-7.012448428	1.76E-10	2.31E-09	13.48321823
POLR2K	-0.288097141	9.919589363	-7.010622838	1.78E-10	2.33E-09	13.47432584
SRSF1	-0.176053386	10.68089405	-7.009408519	1.79E-10	2.35E-09	13.46841143
GPN2	0.164910288	8.138841626	7.007934753	1.80E-10	2.36E-09	13.4612339
EPS15L1	0.138337246	9.30807455	7.007800745	1.80E-10	2.36E-09	13.46058128
FAM3C	-0.287072677	7.626536102	-7.007797484	1.80E-10	2.36E-09	13.4605654
CASP2	0.220109026	9.818163086	7.006041525	1.82E-10	2.38E-09	13.45201437
B3GNT2	-0.293028393	6.722546722	-7.004706702	1.83E-10	2.39E-09	13.44551472
CYBC1	0.214238824	9.745027947	7.004261441	1.84E-10	2.39E-09	13.44334671
PSMB5	-0.276736726	7.668865486	-7.003299275	1.84E-10	2.40E-09	13.43866205
ZNF653	0.184145671	7.888427202	6.996171357	1.91E-10	2.49E-09	13.40396496
GFM1	-0.268434182	7.853468084	-6.995842178	1.91E-10	2.49E-09	13.40236292
CEBPZ	-0.288978649	6.739393755	-6.995226785	1.92E-10	2.50E-09	13.39936803
CMTM3	0.232118143	9.73557054	6.99344748	1.94E-10	2.52E-09	13.39070939
AASDH	-0.304341934	7.701864554	-6.992513756	1.95E-10	2.53E-09	13.38616595
SZRD1	0.187258569	9.671871359	6.991221364	1.96E-10	2.54E-09	13.37987764
TMEM38B	-0.283012311	6.625389997	-6.989048668	1.98E-10	2.56E-09	13.36930712
ERLEC1	-0.255433644	8.360259525	-6.985571482	2.02E-10	2.61E-09	13.35239272
DHX34	0.2089506	7.762834607	6.981659272	2.05E-10	2.66E-09	13.33336614
POLA1	-0.272131684	7.422287728	-6.981082392	2.06E-10	2.66E-09	13.33056091
SNX14	-0.25678952	9.042264004	-6.980130329	2.07E-10	2.67E-09	13.32593144
KCTD17	0.183875248	7.750808429	6.980073978	2.07E-10	2.67E-09	13.32565744
PSMA6	-0.41431694	9.094847598	-6.978705257	2.09E-10	2.69E-09	13.31900241
ZC3H15	-0.261805129	9.570729867	-6.976894935	2.10E-10	2.71E-09	13.310201
R3HCC1L	-0.187818052	8.883526433	-6.974055439	2.13E-10	2.74E-09	13.29639777
PWP1	-0.175188488	8.346299722	-6.970402754	2.17E-10	2.79E-09	13.27864475
BRPF3	0.237325932	8.082906974	6.969088076	2.19E-10	2.81E-09	13.27225596
LBR	-0.215714993	9.969362343	-6.968962215	2.19E-10	2.81E-09	13.27164435
VTA1	-0.208746425	8.866382288	-6.96870835	2.19E-10	2.81E-09	13.27041074
SSBP4	0.241024922	8.626195292	6.965652879	2.23E-10	2.85E-09	13.25556458
NADK2	-0.304031733	7.329413913	-6.964812662	2.23E-10	2.86E-09	13.25148251
HSPA9	-0.177734326	10.11145891	-6.960275408	2.29E-10	2.92E-09	13.22944234
ANGEL2	-0.229439511	8.870959102	-6.960013853	2.29E-10	2.92E-09	13.22817198
BDP1	-0.193359607	9.405619746	-6.959975629	2.29E-10	2.92E-09	13.22798633
MAGT1	-0.262349176	8.421827739	-6.959221967	2.30E-10	2.93E-09	13.22432596
ABHD13	-0.175601811	9.93636993	-6.956150902	2.33E-10	2.97E-09	13.20941206
ANKRD40	0.185596491	9.031604329	6.955979521	2.34E-10	2.97E-09	13.20857987
XXYLT1	0.208459717	8.164202442	6.954215518	2.36E-10	2.99E-09	13.20001466
FLVCR1	-0.260055507	7.921494052	-6.953338295	2.37E-10	3.00E-09	13.19575559
XAB2	0.16036377	9.437950659	6.953259191	2.37E-10	3.00E-09	13.19537153
E4F1	0.189062862	7.793099387	6.9530257	2.37E-10	3.00E-09	13.19423793
USP19	0.180175569	9.035545251	6.952293582	2.38E-10	3.01E-09	13.19068359
FAM222B	0.248286039	8.729094923	6.952099285	2.38E-10	3.01E-09	13.18974033
COQ8B	0.185551826	7.972494031	6.951216368	2.39E-10	3.02E-09	13.18545412
ZBTB17	0.164378978	8.144194073	6.951192117	2.39E-10	3.02E-09	13.1853364
SCAPER	-0.214714569	8.824104021	-6.950342263	2.40E-10	3.03E-09	13.18121091
BSG	0.22696406	10.61157438	6.949377963	2.41E-10	3.04E-09	13.1765301
KDM6B	0.355688934	8.703180955	6.946314216	2.45E-10	3.09E-09	13.16166008
SLC33A1	-0.214195446	8.807825589	-6.945325573	2.46E-10	3.10E-09	13.15686222
COLGALT1	0.257932309	10.07149474	6.944345166	2.47E-10	3.11E-09	13.15210459
PHF6	-0.233532184	8.070705454	-6.941640468	2.51E-10	3.15E-09	13.13898087
CCDC14	-0.268470515	7.986103477	-6.941570219	2.51E-10	3.15E-09	13.13864004
SIRT6	0.185965612	7.873020017	6.941490868	2.51E-10	3.15E-09	13.13825504
BORCS6	0.178121253	7.593873152	6.941214257	2.51E-10	3.15E-09	13.136913
FAM174C	0.226831243	8.852999222	6.939201521	2.54E-10	3.18E-09	13.12714838
ENG	0.290548273	9.036635962	6.93705036	2.57E-10	3.21E-09	13.11671343
PRPF38B	-0.20759095	9.43450282	-6.935617418	2.58E-10	3.23E-09	13.10976317
ERMARD	-0.285171435	7.29066195	-6.934509226	2.60E-10	3.25E-09	13.10438845
MYPOP	0.220241318	7.882868832	6.93284634	2.62E-10	3.27E-09	13.09632412
ALAD	0.213455689	7.946086186	6.931898549	2.63E-10	3.28E-09	13.09172805
METTL6	-0.281090415	7.79991672	-6.930900257	2.65E-10	3.30E-09	13.08688737
BET1	-0.306643126	7.308817588	-6.930326309	2.65E-10	3.30E-09	13.08410444
SNX13	-0.194665101	8.842916519	-6.928908316	2.67E-10	3.32E-09	13.07722934
TAF5	-0.174643614	7.127202869	-6.924449197	2.73E-10	3.40E-09	13.0556131
TCTA	0.16634412	8.896178985	6.923393509	2.75E-10	3.41E-09	13.05049631
INTS2	-0.215523228	8.009183034	-6.920645755	2.78E-10	3.45E-09	13.03717974
PUM3	-0.308521261	7.161802414	-6.919564709	2.80E-10	3.47E-09	13.0319412
UBE3A	-0.166171617	8.963775898	-6.917410155	2.83E-10	3.50E-09	13.02150161
ATG4C	-0.296949798	8.708445436	-6.915688114	2.85E-10	3.53E-09	13.01315865
TMPO	-0.233554486	9.920135925	-6.915441133	2.86E-10	3.53E-09	13.01196214
ANXA7	-0.175041807	9.045059575	-6.913671954	2.88E-10	3.56E-09	13.00339179
BICD2	0.236494252	8.633807539	6.913077913	2.89E-10	3.57E-09	13.0005143
DNAAF2	-0.321832156	7.22022562	-6.911769448	2.91E-10	3.59E-09	12.99417655
WTAP	-0.173426699	10.94767133	-6.908884652	2.95E-10	3.64E-09	12.98020529
WDR61	-0.335751963	7.323116925	-6.908024118	2.96E-10	3.65E-09	12.97603813
SLC39A10	-0.263902581	8.808505753	-6.904405755	3.02E-10	3.71E-09	12.95851835
THOC2	-0.211994091	9.651984823	-6.902537071	3.05E-10	3.74E-09	12.9494718
THUMPD2	-0.283929929	7.464494409	-6.902155057	3.05E-10	3.75E-09	12.94762254
OMA1	-0.294995527	8.341487366	-6.900191067	3.08E-10	3.78E-09	12.93811588
NDUFAF5	-0.302963559	6.634536121	-6.898512295	3.11E-10	3.81E-09	12.92999067
CCDC71L	0.189753581	7.57347096	6.898104275	3.11E-10	3.82E-09	12.92801599
RPL9	-0.396866126	10.93866192	-6.896795772	3.13E-10	3.84E-09	12.92168357
POLM	0.232868528	8.327882854	6.895443534	3.16E-10	3.86E-09	12.91514002
TOM1L2	0.225630491	8.600907913	6.894340456	3.17E-10	3.88E-09	12.90980254
MMUT	-0.287588976	7.936345134	-6.891131398	3.22E-10	3.94E-09	12.8942768
USP25	-0.159984214	10.81780456	-6.889811142	3.24E-10	3.96E-09	12.88789012
CSF2RB	0.376724832	9.515598767	6.886741736	3.29E-10	4.02E-09	12.8730439
MED23	-0.178051503	9.911032459	-6.884199229	3.34E-10	4.06E-09	12.86074824
FBXL14	0.169351053	7.654068439	6.884181463	3.34E-10	4.06E-09	12.86066233
SLC25A1	0.242095524	8.974014621	6.883974674	3.34E-10	4.06E-09	12.85966237
OPA3	0.1756333	7.10541725	6.88187156	3.38E-10	4.10E-09	12.84949316
EXOC1	-0.235274208	9.538910116	-6.881270738	3.39E-10	4.11E-09	12.84658822
ZBTB6	-0.223687148	6.899378652	-6.880808939	3.39E-10	4.12E-09	12.84435552
FSCN1	0.249051218	7.574330896	6.880325036	3.40E-10	4.12E-09	12.84201603
ABHD4	0.318283592	8.29460067	6.878149378	3.44E-10	4.16E-09	12.83149832
NABP2	0.26654612	8.681360892	6.877544116	3.45E-10	4.17E-09	12.82857256
PLPPR2	0.356323566	9.160034926	6.876475222	3.47E-10	4.19E-09	12.82340592
SMG9	0.223152016	8.673589983	6.875365082	3.49E-10	4.21E-09	12.81804026
NDUFB5	-0.236092441	9.288081471	-6.874842503	3.49E-10	4.22E-09	12.81551459
ADAM10	-0.17115666	11.44332393	-6.870971637	3.56E-10	4.30E-09	12.79680877
SLC35B2	0.184922352	8.532791003	6.869849758	3.58E-10	4.32E-09	12.79138814
NPRL3	0.265074942	8.653882754	6.868199585	3.61E-10	4.35E-09	12.78341557
RAB22A	-0.180932628	8.95746381	-6.8661945	3.65E-10	4.39E-09	12.77372934
NCK1	-0.313471651	8.562149798	-6.864786054	3.67E-10	4.42E-09	12.76692607
TNKS	-0.15474152	8.925538322	-6.863267651	3.70E-10	4.44E-09	12.7595923
PARP3	0.196233509	7.979587237	6.861618691	3.73E-10	4.48E-09	12.7516287
PEX10	0.210887649	7.553340527	6.859133689	3.78E-10	4.53E-09	12.73962893
RAI1	0.194147119	7.655431327	6.857440151	3.81E-10	4.56E-09	12.73145206
IWS1	-0.197474873	8.246153892	-6.857010919	3.82E-10	4.57E-09	12.72937974
FRS3	0.214230663	7.685640878	6.856870818	3.82E-10	4.57E-09	12.72870335
AGL	-0.295729489	7.968320204	-6.855409698	3.85E-10	4.60E-09	12.72164956
ATXN10	-0.171349583	9.944855792	-6.85474758	3.86E-10	4.61E-09	12.71845328
ANAPC16	-0.263151686	9.13727721	-6.854634481	3.86E-10	4.61E-09	12.71790732
TAZ	0.20595464	8.582209787	6.851581844	3.92E-10	4.67E-09	12.70317289
NDOR1	0.232717884	8.280989835	6.851228073	3.93E-10	4.68E-09	12.70146548
CETN3	-0.392425402	4.815676558	-6.850049531	3.95E-10	4.70E-09	12.69577775
RPAP3	-0.295451802	7.727884627	-6.849986288	3.95E-10	4.70E-09	12.69547254
IL10RA	0.201336871	12.0426141	6.849963541	3.95E-10	4.70E-09	12.69536277
SMIM19	-0.257704276	8.348387038	-6.848794982	3.98E-10	4.72E-09	12.68972363
SPSB3	0.229189803	8.810978704	6.848366944	3.98E-10	4.73E-09	12.68765814
SLC9B1	-0.398390865	5.74541667	-6.846802812	4.02E-10	4.76E-09	12.6801109
ICE2	-0.197837174	8.918213869	-6.845993756	4.03E-10	4.77E-09	12.67620732
CPSF2	-0.195763442	9.641378559	-6.843056716	4.09E-10	4.84E-09	12.66203811
SNUPN	-0.185551934	7.89175284	-6.842810152	4.10E-10	4.84E-09	12.66084872
UBA1	0.262378998	10.32581516	6.839322631	4.17E-10	4.92E-09	12.6440273
HGH1	0.196840822	7.624480535	6.838483849	4.18E-10	4.94E-09	12.63998211
UBA5	-0.236568937	8.178418716	-6.837892208	4.20E-10	4.95E-09	12.63712893
OAF	0.234378192	8.055271357	6.837835389	4.20E-10	4.95E-09	12.63685493
GPBAR1	0.358922073	7.814470419	6.837519252	4.20E-10	4.95E-09	12.63533041
RELCH	-0.159530908	9.81319858	-6.837294273	4.21E-10	4.95E-09	12.6342455
CTDNEP1	0.230203308	9.44262089	6.836545954	4.23E-10	4.97E-09	12.63063702
DHX9	-0.246651305	8.143117843	-6.835431224	4.25E-10	4.99E-09	12.62526196
RBM25	-0.204700094	10.17367371	-6.834703303	4.26E-10	5.00E-09	12.62175223
CDC34	0.186972152	8.631447065	6.834545351	4.27E-10	5.00E-09	12.62099067
PHKG2	0.228056727	9.087683558	6.83425646	4.27E-10	5.01E-09	12.61959781
ZNF592	0.237656664	10.15214663	6.833716128	4.28E-10	5.02E-09	12.61699273
FAM91A1	-0.291760144	10.40025578	-6.83085201	4.35E-10	5.08E-09	12.60318546
C6orf120	-0.178020263	8.953014004	-6.829883878	4.37E-10	5.10E-09	12.59851885
LRWD1	0.171553062	7.688359362	6.828979454	4.39E-10	5.12E-09	12.59415958
ZNF330	-0.296526522	8.238813037	-6.828459009	4.40E-10	5.13E-09	12.59165117
EIF3J	-0.186779807	8.246300775	-6.820687234	4.57E-10	5.33E-09	12.55420259
SH3BP5L	0.217728909	8.312740167	6.819942855	4.59E-10	5.34E-09	12.5506167
PLEKHF2	-0.268070664	7.885259657	-6.818888847	4.61E-10	5.37E-09	12.5455395
ATM	-0.306837541	10.7127706	-6.818548521	4.62E-10	5.37E-09	12.54390021
STX5	0.198872988	9.087091055	6.815841156	4.68E-10	5.43E-09	12.5308605
PEX13	-0.24415718	7.98115408	-6.815825669	4.68E-10	5.43E-09	12.53078591
WDR11	-0.241883826	8.978542391	-6.815809704	4.68E-10	5.43E-09	12.53070902
ZDHHC24	0.199991437	8.606512701	6.812368902	4.76E-10	5.52E-09	12.51413991
PPP2R2D	-0.215009525	9.253683065	-6.810402563	4.81E-10	5.57E-09	12.50467259
AGPAT2	0.260224821	8.962294523	6.809318157	4.83E-10	5.60E-09	12.49945199
DNAJB2	0.162798337	7.632340834	6.807215469	4.88E-10	5.65E-09	12.48933012
DLD	-0.224172987	9.123804769	-6.805149326	4.93E-10	5.70E-09	12.47938542
SUPV3L1	-0.253280985	8.975938289	-6.804612467	4.95E-10	5.71E-09	12.47680164
WDR33	-0.186209437	9.681553214	-6.804600366	4.95E-10	5.71E-09	12.4767434
C20orf27	0.255262104	7.582184864	6.804300564	4.96E-10	5.71E-09	12.47530056
RPAP1	0.209134985	7.812625472	6.803502949	4.97E-10	5.73E-09	12.47146203
ACADS	0.223321092	7.696713326	6.796015138	5.16E-10	5.94E-09	12.43543604
CRBN	-0.222428128	9.837174794	-6.794759437	5.19E-10	5.98E-09	12.42939612
DDX1	-0.258367228	9.004391403	-6.793809409	5.22E-10	6.00E-09	12.42482679
PTK2B	0.215407769	10.17946788	6.792504074	5.25E-10	6.03E-09	12.41854898
SLC4A7	-0.31194719	8.414330911	-6.789220645	5.34E-10	6.13E-09	12.40276006
CCNC	-0.244879579	8.890716519	-6.786981918	5.40E-10	6.19E-09	12.39199659
WDR89	-0.275367509	8.207828986	-6.786801029	5.40E-10	6.19E-09	12.39112697
METTL3	-0.196956761	9.177753195	-6.782445585	5.52E-10	6.32E-09	12.37019109
PCED1A	0.226443949	9.043455378	6.782280798	5.52E-10	6.32E-09	12.3693991
TBL3	0.180153896	7.450186545	6.781967773	5.53E-10	6.32E-09	12.36789468
EFNB1	0.178317431	7.54915127	6.777281304	5.66E-10	6.47E-09	12.34537455
VASP	0.239357982	9.003274177	6.776515734	5.68E-10	6.49E-09	12.34169633
PJA2	-0.179041818	9.875081948	-6.774031777	5.75E-10	6.56E-09	12.32976325
DNAJB14	-0.240878213	8.934290939	-6.773416065	5.77E-10	6.57E-09	12.32680561
UBE2O	0.166047266	8.11122322	6.773370061	5.77E-10	6.57E-09	12.32658464
GOLGA4	-0.236496538	9.060996405	-6.772581082	5.79E-10	6.59E-09	12.32279487
PPAT	-0.322870068	6.954225587	-6.768930482	5.90E-10	6.71E-09	12.30526205
TFB1M	-0.26233905	7.499376488	-6.768000554	5.93E-10	6.73E-09	12.30079649
ACADM	-0.286292316	9.153159806	-6.767426547	5.94E-10	6.75E-09	12.29804022
ELP4	-0.236508507	8.310865144	-6.765637243	6.00E-10	6.80E-09	12.28944893
LRIG2	-0.172508356	8.660841773	-6.761484709	6.12E-10	6.94E-09	12.26951435
SLC30A5	-0.232717035	8.075223264	-6.756987955	6.26E-10	7.09E-09	12.2479331
B4GALT3	0.214341337	9.071213572	6.756754611	6.26E-10	7.09E-09	12.24681338
MIOS	-0.232470705	8.99950997	-6.756483669	6.27E-10	7.09E-09	12.24551325
SETD2	-0.128589912	10.40109327	-6.756079921	6.29E-10	7.10E-09	12.2435759
CSE1L	-0.215611604	9.439962089	-6.754786131	6.33E-10	7.14E-09	12.23736809
RALY	0.176452253	10.09515363	6.754451423	6.34E-10	7.15E-09	12.23576219
TOP3B	0.156553657	8.825800586	6.749896615	6.48E-10	7.30E-09	12.21391193
MTIF3	-0.156411312	8.621036014	-6.747051062	6.57E-10	7.40E-09	12.20026443
AHDC1	0.174545234	7.29755418	6.745943882	6.61E-10	7.44E-09	12.19495496
SH3BGRL3	0.205314468	9.741720506	6.745522179	6.62E-10	7.45E-09	12.19293279
XPA	-0.197836007	8.875625683	-6.744978018	6.64E-10	7.46E-09	12.19032347
NCKAP5L	0.22956324	7.48595328	6.74443128	6.66E-10	7.47E-09	12.18770189
DPM2	0.237876928	7.47358062	6.744328461	6.66E-10	7.47E-09	12.18720889
PPP2R5D	0.179435033	8.830169848	6.74400459	6.67E-10	7.48E-09	12.185656
TNFRSF1B	0.276380316	10.82325546	6.742160316	6.73E-10	7.54E-09	12.1768137
CD74	0.235739314	12.57339123	6.739574413	6.82E-10	7.63E-09	12.16441739
VPS26B	0.177162645	9.471426114	6.738996009	6.84E-10	7.65E-09	12.16164491
UGCG	-0.344800644	7.766978555	-6.738582078	6.85E-10	7.66E-09	12.15966087
PHF3	-0.173330083	9.98444441	-6.736939893	6.91E-10	7.71E-09	12.1517901
GLS	-0.317025288	9.577427286	-6.735780909	6.95E-10	7.75E-09	12.14623574
EIF4A2	-0.261547985	9.981606023	-6.733178379	7.04E-10	7.85E-09	12.13376473
MCRS1	0.207605801	8.462971123	6.732681528	7.05E-10	7.86E-09	12.13138411
LFNG	0.323878556	9.49996693	6.732165585	7.07E-10	7.87E-09	12.12891209
AMIGO2	-0.271440834	6.4609024	-6.7314066	7.10E-10	7.89E-09	12.12527574
CCT7	-0.204872863	9.696373798	-6.731364012	7.10E-10	7.89E-09	12.12507171
DCAF17	-0.227850872	8.175256836	-6.730306815	7.14E-10	7.93E-09	12.12000691
U2SURP	-0.179915162	9.832906733	-6.729297716	7.17E-10	7.96E-09	12.11517285
C1QBP	-0.246170962	8.561341645	-6.727997895	7.22E-10	8.00E-09	12.10894655
FOSL2	0.343088633	9.905227083	6.725980993	7.29E-10	8.08E-09	12.09928635
PHF20	-0.165131064	8.523534574	-6.7224262	7.42E-10	8.21E-09	12.08226323
CBX4	0.207371108	8.575626458	6.722207564	7.43E-10	8.22E-09	12.08121635
PMPCB	-0.244605995	9.571711813	-6.721718273	7.44E-10	8.23E-09	12.07887358
OTUD3	-0.230623727	6.723326867	-6.718954534	7.55E-10	8.34E-09	12.06564187
LMF2	0.271097229	8.95650744	6.714345408	7.72E-10	8.52E-09	12.04358032
NHSL2	0.25618922	9.032869591	6.713160083	7.76E-10	8.56E-09	12.03790781
USO1	-0.187542228	9.941027421	-6.709650297	7.90E-10	8.70E-09	12.02111382
AP1S1	0.198638877	7.754294539	6.70961514	7.90E-10	8.70E-09	12.02094561
PUS7L	-0.256589728	8.119505941	-6.707189105	7.99E-10	8.80E-09	12.00933949
MRPL1	-0.304854616	7.265943556	-6.706875865	8.01E-10	8.81E-09	12.00784108
MARCHF6	-0.160184055	10.89292072	-6.702062999	8.20E-10	9.01E-09	11.98482212
TBK1	-0.22591526	8.422562967	-6.699507098	8.30E-10	9.12E-09	11.97260064
STRN3	-0.206145972	9.349724123	-6.698968275	8.32E-10	9.13E-09	11.97002442
HAUS2	-0.253354535	7.265587256	-6.698371561	8.35E-10	9.15E-09	11.96717151
RNGTT	-0.202658128	8.809826495	-6.698057683	8.36E-10	9.16E-09	11.9656709
RHOG	0.205972989	11.13898504	6.697690124	8.38E-10	9.17E-09	11.96391368
FAM76B	-0.209232875	7.911286255	-6.697042804	8.40E-10	9.19E-09	11.96081908
CNIH2	0.197428752	7.409751219	6.69649158	8.43E-10	9.21E-09	11.95818398
GORASP1	0.249056184	7.972813091	6.695821852	8.45E-10	9.23E-09	11.95498251
CSF3R	0.382504341	10.93688445	6.695630046	8.46E-10	9.23E-09	11.95406565
OSGEPL1	-0.336383308	6.715789282	-6.695512671	8.47E-10	9.23E-09	11.95350459
GRINA	0.271529023	8.867340542	6.693670071	8.54E-10	9.31E-09	11.94469736
ZFC3H1	-0.178213486	10.00604079	-6.692694483	8.58E-10	9.35E-09	11.94003468
NARS2	-0.278294987	8.526984886	-6.692504658	8.59E-10	9.35E-09	11.93912748
SRSF5	-0.286882712	10.76260509	-6.690218473	8.69E-10	9.44E-09	11.92820226
SNX6	-0.19615077	9.40878344	-6.690216393	8.69E-10	9.44E-09	11.92819233
DENND4A	-0.201598173	10.08685494	-6.689551657	8.72E-10	9.47E-09	11.92501599
TPP2	-0.177984335	10.17458046	-6.689178033	8.73E-10	9.48E-09	11.92323074
TGFBR1	-0.247970061	9.518806015	-6.688610271	8.76E-10	9.50E-09	11.92051795
DCXR	0.33838416	9.732854133	6.686870174	8.83E-10	9.57E-09	11.91220432
DSTN	-0.275857634	7.097810542	-6.686494695	8.85E-10	9.58E-09	11.91041052
TFEB	0.193625232	8.260168672	6.683763703	8.97E-10	9.70E-09	11.89736487
GNPNAT1	-0.22760549	7.391839601	-6.683168164	8.99E-10	9.72E-09	11.89452036
TAPBP	0.216326932	11.5023666	6.682118852	9.04E-10	9.77E-09	11.88950871
MCOLN1	0.268772414	9.564909561	6.67948135	9.16E-10	9.89E-09	11.87691317
PTDSS1	-0.18207066	10.35504243	-6.67838365	9.21E-10	9.93E-09	11.87167167
CAMLG	-0.237864223	7.677830747	-6.677630569	9.24E-10	9.96E-09	11.86807593
SFPQ	-0.179890817	10.4841566	-6.676434068	9.30E-10	1.00E-08	11.86236335
ENDOG	0.160709622	7.625446054	6.67429062	9.39E-10	1.01E-08	11.85213077
SNRNP48	-0.222881279	8.299439335	-6.671882258	9.51E-10	1.02E-08	11.84063521
NEDD1	-0.270414636	8.77569201	-6.671776723	9.51E-10	1.02E-08	11.84013152
SKP1	-0.303730389	6.464320165	-6.671187916	9.54E-10	1.02E-08	11.83732132
MCM5	0.18424069	8.85976001	6.67090387	9.55E-10	1.03E-08	11.8359657
PI4KB	0.124220981	9.185190644	6.670503033	9.57E-10	1.03E-08	11.83405272
MUS81	0.158555133	8.101156952	6.669532114	9.62E-10	1.03E-08	11.82941926
RFLNB	0.342145979	10.63163617	6.669104314	9.64E-10	1.03E-08	11.82737779
PPARD	0.231018798	8.839381684	6.668941112	9.64E-10	1.03E-08	11.826599
THAP12	-0.276281284	6.582823973	-6.667088208	9.73E-10	1.04E-08	11.81775764
DBNL	0.173834145	9.885032773	6.66698324	9.74E-10	1.04E-08	11.8172568
SYNCRIP	-0.187753065	9.498674829	-6.663905394	9.89E-10	1.06E-08	11.80257293
EHMT2	0.188944034	8.547999833	6.663411063	9.91E-10	1.06E-08	11.80021483
MICU2	-0.270467645	8.218172339	-6.66242854	9.96E-10	1.06E-08	11.79552815
UTP15	-0.342587685	7.187128197	-6.658994435	1.01E-09	1.08E-08	11.77914964
EAPP	-0.233148073	8.684998311	-6.658933632	1.01E-09	1.08E-08	11.77885968
FAF1	-0.152981753	8.929551271	-6.656397402	1.03E-09	1.09E-08	11.76676586
RBM12B	-0.255641852	7.731763619	-6.652536522	1.05E-09	1.11E-08	11.74835938
WAPL	-0.152641368	9.651952903	-6.650925484	1.05E-09	1.12E-08	11.74068023
VPS41	-0.167909934	9.247223609	-6.650898394	1.05E-09	1.12E-08	11.74055111
PAK4	0.174622833	7.924918665	6.648854675	1.06E-09	1.13E-08	11.73081073
INPP5F	-0.216700172	7.46634315	-6.644452005	1.09E-09	1.15E-08	11.70983199
SGTA	0.186183368	8.839299677	6.644256933	1.09E-09	1.15E-08	11.7089026
C19orf25	0.18420213	8.372100035	6.64202509	1.10E-09	1.16E-08	11.6982703
AP5M1	-0.217297943	8.537061686	-6.641818917	1.10E-09	1.16E-08	11.69728819
ZNF770	-0.275024244	7.811082172	-6.640636952	1.11E-09	1.17E-08	11.69165812
LMF1	0.319557972	9.217307447	6.638694042	1.12E-09	1.18E-08	11.68240437
NAP1L4	-0.208979372	8.67838795	-6.635450378	1.14E-09	1.20E-08	11.66695797
G3BP1	-0.236377712	10.37981344	-6.633044064	1.15E-09	1.21E-08	11.65550118
CARNMT1	-0.236077779	7.850719667	-6.63214106	1.15E-09	1.22E-08	11.65120232
GUF1	-0.239693728	8.56250799	-6.631493829	1.16E-09	1.22E-08	11.64812125
REEP3	-0.333156271	8.103660882	-6.628181712	1.18E-09	1.24E-08	11.63235637
IST1	-0.116616612	10.29926169	-6.627431042	1.18E-09	1.24E-08	11.62878384
CLIP2	0.20789424	7.340898252	6.626699965	1.19E-09	1.25E-08	11.62530472
HSF2	-0.241967872	8.132605059	-6.626661227	1.19E-09	1.25E-08	11.62512038
ZNF292	-0.215735378	10.01056178	-6.625447935	1.19E-09	1.25E-08	11.61934684
KIAA1143	-0.213560644	8.915618679	-6.625445686	1.19E-09	1.25E-08	11.61933614
DCUN1D2	-0.196855039	7.871214508	-6.622693996	1.21E-09	1.27E-08	11.60624373
ZFAND1	-0.298707617	8.129843267	-6.620839139	1.22E-09	1.28E-08	11.59741974
ARHGEF2	0.169646997	9.723456607	6.618122203	1.24E-09	1.29E-08	11.5844966
ATP13A3	-0.230404875	9.363956172	-6.614003577	1.26E-09	1.32E-08	11.56491073
GARS1	-0.169967652	9.212962581	-6.613638149	1.26E-09	1.32E-08	11.56317322
PXN	0.286395178	9.494298113	6.613588051	1.26E-09	1.32E-08	11.56293502
ANKRD46	-0.214414054	7.737149724	-6.613200318	1.27E-09	1.32E-08	11.56109151
RBM48	-0.306797024	7.956638163	-6.612732945	1.27E-09	1.32E-08	11.5588694
USP47	-0.202604221	7.417917422	-6.6119299	1.27E-09	1.33E-08	11.55505151
HDGFL2	0.153757047	7.449252119	6.611830628	1.28E-09	1.33E-08	11.55457956
AZIN1	-0.206211511	9.388855978	-6.611722778	1.28E-09	1.33E-08	11.55406683
ACP2	0.272848125	9.125146353	6.608197737	1.30E-09	1.35E-08	11.53731049
VPS29	-0.246977893	9.151767526	-6.607450222	1.30E-09	1.35E-08	11.53375767
SLC22A18	0.258213816	8.376960624	6.60736655	1.30E-09	1.35E-08	11.53336
SAR1B	-0.258970388	8.895268146	-6.606932267	1.31E-09	1.35E-08	11.53129602
CA5B	0.270804398	8.868590108	6.606771235	1.31E-09	1.35E-08	11.53053071
LPAR2	0.239375229	8.665829005	6.606524428	1.31E-09	1.36E-08	11.52935776
EMC10	0.208879323	8.338551679	6.605696074	1.31E-09	1.36E-08	11.52542118
EIF2B3	-0.226066194	7.22113699	-6.604239045	1.32E-09	1.37E-08	11.51849746
MED15	0.216309448	10.51537542	6.604169437	1.32E-09	1.37E-08	11.5181667
SQSTM1	0.210547214	9.377122182	6.603950186	1.33E-09	1.37E-08	11.5171249
XPOT	-0.226841866	8.952171853	-6.602972432	1.33E-09	1.37E-08	11.51247913
RXRB	0.165018135	9.093785971	6.601769797	1.34E-09	1.38E-08	11.50676527
UCHL3	-0.205535367	8.633370414	-6.59974052	1.35E-09	1.39E-08	11.49712497
ROGDI	0.42511265	9.00688898	6.598750529	1.36E-09	1.40E-08	11.49242238
OGFR	0.271828255	9.088185373	6.598448608	1.36E-09	1.40E-08	11.49098828
PGM3	-0.29267181	7.293005054	-6.597396673	1.37E-09	1.41E-08	11.48599189
ATP6AP1	0.189447691	10.68145117	6.596177636	1.38E-09	1.41E-08	11.48020225
SLC26A6	0.261026646	8.325356074	6.595553343	1.38E-09	1.42E-08	11.47723745
FAM13B	-0.231922475	9.411904715	-6.592796095	1.40E-09	1.44E-08	11.46414458
FGFRL1	0.256841557	8.300558103	6.592485507	1.40E-09	1.44E-08	11.4626699
PRKDC	-0.163024883	9.129896444	-6.592478934	1.40E-09	1.44E-08	11.46263869
SLC38A6	-0.263393521	8.090971431	-6.591590343	1.41E-09	1.44E-08	11.4584198
FCSK	0.157002817	7.705424223	6.589615269	1.42E-09	1.45E-08	11.44904334
ACVR2A	-0.255494898	7.911341615	-6.586952165	1.44E-09	1.47E-08	11.43640251
SLC35F5	-0.198533154	8.062137067	-6.585297559	1.45E-09	1.48E-08	11.42854979
ITGA5	0.240171223	10.20787072	6.584611801	1.46E-09	1.49E-08	11.42529547
NAPEPLD	-0.298761496	7.569597842	-6.582406882	1.47E-09	1.50E-08	11.41483282
GFM2	-0.198562356	7.809931546	-6.581289256	1.48E-09	1.51E-08	11.40953012
CCAR2	0.173206338	8.773155808	6.579618271	1.49E-09	1.52E-08	11.40160269
PARP10	0.201109034	8.05156838	6.576899943	1.51E-09	1.54E-08	11.3887084
ATL2	-0.220204746	8.122779325	-6.576664425	1.51E-09	1.54E-08	11.38759135
XRN1	-0.208857868	10.21517429	-6.57331952	1.54E-09	1.56E-08	11.37172839
TBL1XR1	-0.197212191	9.705501115	-6.573294436	1.54E-09	1.56E-08	11.37160945
FAM3A	0.207141235	8.277163394	6.571849774	1.55E-09	1.57E-08	11.36475937
HIPK2	0.244005057	10.35136436	6.571297821	1.55E-09	1.58E-08	11.36214238
STK36	0.191120825	7.879818646	6.570289212	1.56E-09	1.58E-08	11.35736048
STAT6	0.17410402	10.88929403	6.567640774	1.58E-09	1.60E-08	11.34480557
TPRKB	-0.346676045	6.186665892	-6.566997542	1.59E-09	1.61E-08	11.34175667
OSBPL8	-0.210494982	10.11051754	-6.565667554	1.60E-09	1.62E-08	11.33545299
TYW3	-0.211738888	8.036747069	-6.563913857	1.61E-09	1.63E-08	11.32714194
FBXO46	0.207283721	8.064378535	6.562790928	1.62E-09	1.64E-08	11.32182072
RPS7	-0.276810898	6.320953509	-6.559479784	1.65E-09	1.66E-08	11.30613256
HSP90AB1	-0.159841406	7.09590273	-6.559256451	1.65E-09	1.66E-08	11.30507454
ABHD16A	0.222711744	8.325975512	6.559057745	1.65E-09	1.66E-08	11.3041332
ZDHHC18	0.254732595	9.43869615	6.559009061	1.65E-09	1.66E-08	11.30390257
ACTL6A	-0.215693353	7.741953274	-6.556185267	1.67E-09	1.68E-08	11.29052668
PRKCI	-0.147208876	8.211965127	-6.555822352	1.68E-09	1.69E-08	11.28880779
TMEM143	0.186322938	6.887197592	6.554978987	1.68E-09	1.69E-08	11.28481349
APBB3	0.300812078	9.667898709	6.553492834	1.69E-09	1.70E-08	11.27777541
SACS	-0.313379942	8.094022114	-6.552201474	1.71E-09	1.71E-08	11.27166041
LIN37	0.238390955	8.782689071	6.55180748	1.71E-09	1.71E-08	11.26979482
ESF1	-0.311539007	6.772073945	-6.548955575	1.73E-09	1.74E-08	11.2562924
MAP3K4	-0.155379878	9.342515085	-6.548115395	1.74E-09	1.74E-08	11.25231504
KSR1	0.334487156	9.414998562	6.5473568	1.75E-09	1.75E-08	11.2487241
BCR	0.140016338	7.202116648	6.546721076	1.75E-09	1.75E-08	11.24571493
TIMM23B	-0.387355156	6.98835795	-6.54552168	1.76E-09	1.76E-08	11.240038
SLC5A3	-0.300080643	9.614204438	-6.544719969	1.77E-09	1.77E-08	11.23624364
USP15	-0.239794753	10.53137643	-6.54462102	1.77E-09	1.77E-08	11.23577534
ZC3H4	0.171160543	8.554479073	6.544294692	1.77E-09	1.77E-08	11.23423096
YAF2	-0.186454987	8.030157357	-6.543886465	1.78E-09	1.77E-08	11.23229902
HBS1L	-0.218162814	9.086729102	-6.541275885	1.80E-09	1.79E-08	11.21994572
ZNHIT6	-0.293403061	8.151003867	-6.536724022	1.84E-09	1.83E-08	11.19841153
SLC25A3	-0.240621619	10.12460163	-6.534811589	1.86E-09	1.85E-08	11.18936608
GMFB	-0.257911925	8.152510013	-6.533489358	1.87E-09	1.86E-08	11.18311288
COG2	-0.254314466	7.821645815	-6.532762426	1.87E-09	1.86E-08	11.17967525
ITPRIPL2	0.301915379	7.69035705	6.532333256	1.88E-09	1.87E-08	11.17764581
ALDH9A1	-0.23046353	5.89811998	-6.532248748	1.88E-09	1.87E-08	11.1772462
JRKL	-0.281024672	6.88798733	-6.531621471	1.88E-09	1.87E-08	11.17428007
TTC17	-0.139778538	10.13995999	-6.530532677	1.89E-09	1.88E-08	11.16913194
MRI1	0.197573669	9.330742873	6.52962942	1.90E-09	1.89E-08	11.16486137
ZDHHC8	0.172143343	7.528263878	6.528692833	1.91E-09	1.89E-08	11.1604335
LPCAT4	0.238709882	8.253241087	6.527632604	1.92E-09	1.90E-08	11.15542144
VPS26A	-0.243895546	8.680482771	-6.527394616	1.92E-09	1.90E-08	11.15429644
RSL24D1	-0.246047263	6.946583228	-6.527161282	1.93E-09	1.90E-08	11.15319346
VPS37C	0.227978411	7.97483931	6.527098855	1.93E-09	1.90E-08	11.15289836
UBAP2L	0.147597403	10.80152011	6.525626636	1.94E-09	1.91E-08	11.14593954
CDK7	-0.272965165	6.947283985	-6.521763896	1.98E-09	1.95E-08	11.12768465
GALK1	0.197241641	8.20465221	6.5216322	1.98E-09	1.95E-08	11.12706236
SSBP1	-0.227790052	8.50500266	-6.518853934	2.01E-09	1.97E-08	11.1139357
FAM214A	-0.277751852	8.937372665	-6.518852813	2.01E-09	1.97E-08	11.1139304
URI1	-0.235561851	10.20901173	-6.518587097	2.01E-09	1.97E-08	11.11267509
ZRANB2	-0.246895627	9.976299037	-6.517490222	2.02E-09	1.98E-08	11.1074934
DDX42	-0.160436766	8.767550963	-6.516158951	2.03E-09	1.99E-08	11.10120494
MRPS14	-0.172993716	8.905592393	-6.513571631	2.06E-09	2.02E-08	11.08898499
C16orf54	0.322179488	9.261448033	6.512088218	2.07E-09	2.03E-08	11.0819798
ERMP1	-0.274170924	8.832825029	-6.511510132	2.08E-09	2.04E-08	11.07925007
RSF1	-0.183310279	8.553369224	-6.510802302	2.09E-09	2.04E-08	11.07590784
LONP2	-0.161429636	10.24815852	-6.508522806	2.11E-09	2.06E-08	11.06514562
PIK3R2	0.170486189	7.419207261	6.507786589	2.12E-09	2.07E-08	11.06167007
NUP37	-0.280749033	7.526410642	-6.507072955	2.12E-09	2.07E-08	11.0583013
TBC1D32	-0.347139217	6.558114632	-6.505595383	2.14E-09	2.09E-08	11.05132683
RCE1	0.182545183	7.737992327	6.503609854	2.16E-09	2.11E-08	11.04195581
BCORL1	0.164823797	7.822455082	6.501629655	2.18E-09	2.13E-08	11.03261123
CENPT	0.194084979	8.253357604	6.499882531	2.20E-09	2.14E-08	11.02436761
EXOC5	-0.250501609	7.873248771	-6.498440721	2.21E-09	2.16E-08	11.01756533
ZNF513	0.191452211	8.810699528	6.49632187	2.24E-09	2.18E-08	11.00757009
TXNDC16	-0.32660823	6.412421806	-6.496320058	2.24E-09	2.18E-08	11.00756154
AHCTF1	-0.232118135	8.878328714	-6.493362228	2.27E-09	2.21E-08	10.99361107
PGAP1	-0.426454692	6.989669894	-6.491845111	2.29E-09	2.22E-08	10.98645677
PHF20L1	-0.210526985	8.321546859	-6.491764023	2.29E-09	2.22E-08	10.9860744
SLC39A6	-0.179907981	8.43911124	-6.486900283	2.34E-09	2.27E-08	10.9631436
UBIAD1	0.219185325	8.887703202	6.486381706	2.35E-09	2.28E-08	10.96069916
CCT2	-0.20676961	7.898914988	-6.486076196	2.35E-09	2.28E-08	10.9592591
SLC38A9	-0.261282576	8.550276394	-6.485323199	2.36E-09	2.28E-08	10.95570989
PIGW	-0.28500384	6.201593779	-6.48530862	2.36E-09	2.28E-08	10.95564117
CD7	0.363654169	9.754734262	6.484195603	2.37E-09	2.29E-08	10.95039537
SMC2	-0.338582737	7.03095904	-6.483669633	2.38E-09	2.30E-08	10.94791655
ACYP1	-0.234501077	7.202308932	-6.4833302	2.38E-09	2.30E-08	10.9463169
TAF15	-0.232263681	9.115563174	-6.482292985	2.39E-09	2.31E-08	10.94142903
RINL	0.162304447	7.823902329	6.480675312	2.41E-09	2.33E-08	10.93380646
SLC7A5	0.312207907	8.191288078	6.47886101	2.43E-09	2.35E-08	10.9252584
INTS11	0.167018282	8.893253754	6.478471836	2.44E-09	2.35E-08	10.92342495
RAPGEF1	0.213579497	10.07316953	6.472883847	2.51E-09	2.41E-08	10.89710476
CABLES2	0.213860743	7.403979354	6.471346734	2.52E-09	2.43E-08	10.88986657
TUT1	0.183804018	7.809592648	6.468924576	2.55E-09	2.45E-08	10.87846232
VARS1	0.212212579	8.381181607	6.468157179	2.56E-09	2.46E-08	10.87484959
HPRT1	-0.343739321	7.616164788	-6.465919619	2.59E-09	2.49E-08	10.86431679
AIFM1	-0.258174746	7.623907463	-6.463834291	2.62E-09	2.51E-08	10.85450207
PSMF1	0.151935753	10.7929652	6.462831555	2.63E-09	2.52E-08	10.84978316
SRRM1	0.213909583	9.906849389	6.46201264	2.64E-09	2.53E-08	10.84592955
RELL2	0.176912411	7.705329778	6.459364809	2.68E-09	2.56E-08	10.83347108
ERMAP	0.222360804	7.837851734	6.459284565	2.68E-09	2.56E-08	10.83309355
UROS	-0.166190365	8.781595981	-6.458441958	2.69E-09	2.57E-08	10.82912946
NHLRC3	-0.190758436	8.496041341	-6.456889347	2.71E-09	2.59E-08	10.82182574
HAUS1	-0.264632062	7.989358908	-6.452361548	2.77E-09	2.64E-08	10.80053085
ZC3H18	0.174255876	9.543099941	6.451399278	2.78E-09	2.65E-08	10.79600604
SPHK2	0.214439224	7.858916816	6.451061977	2.79E-09	2.66E-08	10.79442005
SMPD4	0.179874516	8.412443481	6.45069416	2.79E-09	2.66E-08	10.79269061
SMC5	-0.188440574	9.261858229	-6.450493724	2.79E-09	2.66E-08	10.7917482
AFG3L2	-0.210749187	7.777705845	-6.45032032	2.80E-09	2.66E-08	10.7909329
LRCH3	-0.132024432	9.283504568	-6.447480118	2.83E-09	2.69E-08	10.77758045
LYPLAL1	-0.371542258	6.63987748	-6.447140521	2.84E-09	2.70E-08	10.7759841
RO60	-0.228965688	9.067530953	-6.447114906	2.84E-09	2.70E-08	10.7758637
GGNBP2	-0.246622942	8.811354943	-6.445947013	2.85E-09	2.71E-08	10.77037408
FANCM	-0.334162032	6.127743768	-6.444955163	2.87E-09	2.72E-08	10.76571231
INTS3	0.189944097	9.840322318	6.444071663	2.88E-09	2.73E-08	10.76156007
NMRK1	-0.562244881	6.485893611	-6.443456528	2.89E-09	2.74E-08	10.75866923
TNPO2	0.174159653	9.053626745	6.443309355	2.89E-09	2.74E-08	10.75797761
PPP4R3A	-0.179807056	9.14193641	-6.441956045	2.91E-09	2.75E-08	10.75161822
SLC25A30	-0.227034212	7.302584699	-6.439956696	2.94E-09	2.78E-08	10.74222413
CDC42EP2	0.30811539	7.873927145	6.439570219	2.94E-09	2.78E-08	10.74040839
RRP9	0.154781456	7.519288201	6.439567459	2.94E-09	2.78E-08	10.74039542
ATAD1	-0.21284452	8.930744462	-6.43913015	2.95E-09	2.78E-08	10.73834093
ASB6	0.23609322	8.530195934	6.438835019	2.95E-09	2.79E-08	10.73695443
C12orf49	0.166743285	9.256505761	6.437288575	2.98E-09	2.80E-08	10.72968985
SMARCD2	0.162872402	8.309981151	6.43716944	2.98E-09	2.80E-08	10.72913023
STXBP5	-0.19452884	9.135544393	-6.436775123	2.98E-09	2.81E-08	10.72727803
FZR1	0.209154931	8.516687436	6.433806381	3.03E-09	2.85E-08	10.71333482
SLC25A26	-0.223621773	8.222099999	-6.433389761	3.03E-09	2.85E-08	10.71137832
DKC1	-0.204376014	7.088779985	-6.43325788	3.04E-09	2.85E-08	10.71075901
NSF	-0.189180592	9.668462682	-6.432165664	3.05E-09	2.86E-08	10.70563017
SRRD	-0.253392239	7.84656834	-6.431206009	3.07E-09	2.88E-08	10.70112414
SF3A1	0.232722149	9.559299972	6.430667021	3.07E-09	2.88E-08	10.69859348
PPP6R1	0.236444155	10.11305715	6.430196498	3.08E-09	2.89E-08	10.69638436
MYO9B	0.174112777	10.35274403	6.428487453	3.11E-09	2.91E-08	10.68836094
CASP6	-0.278660881	6.526624397	-6.428149234	3.11E-09	2.91E-08	10.68677323
AP4E1	-0.25430803	7.618983119	-6.426881533	3.13E-09	2.93E-08	10.68082256
ACAP3	0.18645603	8.170372266	6.423466633	3.18E-09	2.97E-08	10.66479551
TEX264	0.154370413	8.092183742	6.422874984	3.19E-09	2.98E-08	10.66201913
DESI1	0.197836336	9.999666041	6.421791422	3.21E-09	2.99E-08	10.65693472
ABCA7	0.265773548	8.58766112	6.421269576	3.22E-09	3.00E-08	10.6544862
SERPINI1	-0.26414617	5.555312924	-6.42116961	3.22E-09	3.00E-08	10.65401716
PSMC1	-0.190226732	8.843152114	-6.420899686	3.22E-09	3.00E-08	10.65275071
ATP5F1C	-0.209522274	10.00585887	-6.420230764	3.23E-09	3.01E-08	10.64961232
YAE1	-0.33807871	7.694108066	-6.419388458	3.25E-09	3.02E-08	10.64566066
SEPSECS	-0.224951528	8.284476258	-6.417975402	3.27E-09	3.04E-08	10.6390319
DEAF1	0.13051377	8.219844496	6.417662971	3.27E-09	3.04E-08	10.63756635
ZNF575	0.163697516	7.381477594	6.416431847	3.29E-09	3.05E-08	10.63179173
PTER	-0.225663464	9.275775994	-6.416382852	3.29E-09	3.05E-08	10.63156193
SUFU	0.21303446	8.159473167	6.41633895	3.29E-09	3.05E-08	10.63135601
JMJD1C	-0.197765001	10.18929601	-6.415964602	3.30E-09	3.06E-08	10.62960023
KCTD2	0.12666143	8.35637017	6.414836065	3.32E-09	3.07E-08	10.62430743
CIR1	-0.295502716	7.254213099	-6.41434119	3.33E-09	3.08E-08	10.62198661
RBM5	-0.141978823	10.77866565	-6.414305504	3.33E-09	3.08E-08	10.62181926
NOL3	0.20466465	7.445395635	6.412367272	3.36E-09	3.10E-08	10.61273035
TYSND1	0.160686367	7.758060172	6.41042841	3.39E-09	3.13E-08	10.60363976
AP2M1	0.19318255	9.828870332	6.410176047	3.39E-09	3.13E-08	10.60245662
RCL1	-0.22813224	7.494725425	-6.409888843	3.40E-09	3.13E-08	10.60111016
GPD1L	-0.219414482	7.344498917	-6.408645482	3.42E-09	3.15E-08	10.59528141
C11orf58	-0.195611749	10.02218657	-6.407756355	3.43E-09	3.16E-08	10.5911136
IL17RA	0.241650134	11.50193451	6.405371674	3.47E-09	3.20E-08	10.57993664
ZSWIM4	0.185583211	7.289822607	6.404616013	3.48E-09	3.21E-08	10.57639527
ATG2B	-0.188801456	9.065811808	-6.404371172	3.49E-09	3.21E-08	10.57524787
NINJ1	0.230379985	10.21776243	6.402732413	3.52E-09	3.23E-08	10.56756871
CACYBP	-0.195761098	8.192205672	-6.402690353	3.52E-09	3.23E-08	10.56737163
RPS6KC1	-0.193360002	8.514075149	-6.402446691	3.52E-09	3.23E-08	10.56622992
FRA10AC1	-0.328681613	6.387023363	-6.40140127	3.54E-09	3.25E-08	10.5613317
TELO2	0.182702834	7.58705071	6.39749621	3.61E-09	3.31E-08	10.54303818
ZC3H8	-0.220893289	7.821550038	-6.397310303	3.61E-09	3.31E-08	10.54216742
MCM9	-0.190035497	7.940214334	-6.396990123	3.62E-09	3.31E-08	10.54066777
GNPAT	-0.162468878	8.932043999	-6.396380402	3.63E-09	3.32E-08	10.53781206
MROH6	0.276648644	7.769998904	6.394855491	3.65E-09	3.34E-08	10.5306705
PPID	-0.302102929	7.051226839	-6.394417878	3.66E-09	3.34E-08	10.52862119
TAS2R4	-0.388299358	7.962680391	-6.392306769	3.70E-09	3.38E-08	10.51873593
PTGIR	0.299723535	8.05392772	6.390580423	3.73E-09	3.40E-08	10.51065345
ADAT2	-0.240302547	7.961121676	-6.388104893	3.77E-09	3.44E-08	10.49906518
PATL1	0.182438703	10.72157744	6.38765765	3.78E-09	3.45E-08	10.4969718
SAP130	0.161562943	10.11837471	6.386473949	3.80E-09	3.46E-08	10.49143167
NUMBL	0.192841211	8.369687926	6.383645294	3.86E-09	3.51E-08	10.47819451
IK	-0.188753182	8.929350997	-6.383502791	3.86E-09	3.51E-08	10.47752772
SLC18B1	-0.346143672	7.784471852	-6.380796111	3.91E-09	3.55E-08	10.46486406
ZMYND11	-0.209378266	8.359931731	-6.380549099	3.91E-09	3.56E-08	10.4637085
TUBGCP5	-0.291716153	7.131855134	-6.378418388	3.95E-09	3.59E-08	10.45374155
MAP7D1	0.196769028	8.819863869	6.376118354	4.00E-09	3.63E-08	10.4429843
ERCC6L2	-0.176104603	8.887540141	-6.376037615	4.00E-09	3.63E-08	10.44260671
RBL1	-0.254964065	8.788443762	-6.374686139	4.03E-09	3.65E-08	10.43628675
HELQ	-0.229928444	7.856744727	-6.374012454	4.04E-09	3.66E-08	10.4331366
ZNF692	0.179895682	8.855897275	6.373852751	4.04E-09	3.66E-08	10.43238985
GLT8D1	-0.196090313	8.24277819	-6.371587775	4.09E-09	3.70E-08	10.4218001
SELENOF	-0.153127376	11.07284467	-6.371130597	4.09E-09	3.70E-08	10.4196628
SMC6	-0.292267835	8.211337744	-6.370544295	4.11E-09	3.71E-08	10.41692196
U2AF2	0.163745121	9.417160597	6.369765305	4.12E-09	3.72E-08	10.41328053
SMC3	-0.207319739	9.275334133	-6.369137654	4.13E-09	3.73E-08	10.41034669
CBFA2T3	0.255950278	8.325365967	6.365294636	4.21E-09	3.80E-08	10.39238616
UNC119	0.211469121	8.170668819	6.363828997	4.24E-09	3.82E-08	10.38553776
NDC1	-0.177646326	7.756831556	-6.36348587	4.25E-09	3.83E-08	10.38393456
PSMD6	-0.241254328	7.601079094	-6.362277486	4.27E-09	3.84E-08	10.37828892
MAPKBP1	0.158746691	7.864099209	6.362226428	4.27E-09	3.84E-08	10.37805039
CSPP1	-0.236400254	7.255593045	-6.362136802	4.28E-09	3.84E-08	10.37763167
SLC30A6	-0.200264106	9.273924182	-6.361446597	4.29E-09	3.85E-08	10.37440725
MIPEP	-0.215549742	6.724925703	-6.35759053	4.37E-09	3.92E-08	10.35639596
CHST2	0.258999157	8.45450279	6.35582174	4.41E-09	3.96E-08	10.34813583
VPS52	0.146451458	10.05332502	6.355100978	4.42E-09	3.97E-08	10.34477024
DCTN1	0.168953263	9.008874629	6.354413603	4.44E-09	3.98E-08	10.34156071
RABGGTA	0.202870087	8.354168798	6.354090872	4.44E-09	3.98E-08	10.34005385
C17orf75	-0.306542599	6.962131714	-6.353881533	4.45E-09	3.98E-08	10.33907645
NUDT21	-0.217378436	10.24745701	-6.351700634	4.50E-09	4.02E-08	10.32889475
AP4B1	-0.193270752	8.896611167	-6.350324406	4.52E-09	4.05E-08	10.32247057
EIF3H	-0.17861913	10.39985095	-6.349813651	4.54E-09	4.05E-08	10.32008656
MAP3K7	-0.122522345	9.548491071	-6.348191724	4.57E-09	4.08E-08	10.31251659
C3orf38	-0.177728045	8.682821688	-6.347930753	4.58E-09	4.09E-08	10.31129865
MIB2	0.14456042	7.607462252	6.347182207	4.59E-09	4.10E-08	10.30780537
RNF5	0.202356731	7.896502997	6.346358795	4.61E-09	4.11E-08	10.30396292
TTC21B	-0.239165622	7.973470159	-6.346132227	4.62E-09	4.11E-08	10.30290568
TFCP2	-0.157817669	9.195319395	-6.342647387	4.69E-09	4.18E-08	10.28664657
SCAF4	0.154671334	9.578371524	6.342172174	4.71E-09	4.19E-08	10.28442971
SNTB1	0.174616704	9.837961751	6.341885249	4.71E-09	4.19E-08	10.28309125
RAD1	-0.204961611	7.547788863	-6.341618568	4.72E-09	4.19E-08	10.28184724
SNAPC1	-0.336748106	7.613877385	-6.33979518	4.76E-09	4.23E-08	10.27334225
BRAP	-0.155087719	9.006353161	-6.339002858	4.78E-09	4.24E-08	10.26964691
LMO7	-0.315470401	6.27503046	-6.332456314	4.93E-09	4.37E-08	10.23912257
NHP2	-0.186504238	7.67574622	-6.332289241	4.93E-09	4.37E-08	10.23834376
PNKD	0.294217909	8.128927512	6.328545258	5.02E-09	4.45E-08	10.22089375
REEP6	0.169237445	7.212230929	6.327410813	5.05E-09	4.47E-08	10.21560727
ATG5	-0.188642911	8.837008496	-6.32715862	5.06E-09	4.47E-08	10.21443212
NFKBID	0.291668346	8.530119055	6.327150102	5.06E-09	4.47E-08	10.21439243
PSMG2	-0.209656705	10.34118706	-6.325365895	5.10E-09	4.51E-08	10.20607916
SACM1L	-0.2629037	10.10506119	-6.325104152	5.11E-09	4.51E-08	10.20485969
GABBR1	0.287011918	10.16745412	6.324643257	5.12E-09	4.52E-08	10.20271243
ZGRF1	-0.312661995	6.64056572	-6.32453264	5.12E-09	4.52E-08	10.20219709
MTMR6	-0.211154845	9.181693475	-6.324056787	5.13E-09	4.53E-08	10.19998025
GPS1	0.18183071	9.766014432	6.323825758	5.14E-09	4.53E-08	10.19890399
PEX1	-0.221277463	8.739102567	-6.323788011	5.14E-09	4.53E-08	10.19872814
CEP290	-0.351078163	6.502928085	-6.322597781	5.17E-09	4.55E-08	10.1931837
TMX1	-0.206147454	9.633544922	-6.322484354	5.17E-09	4.55E-08	10.19265534
AC004151.1	0.282860286	10.04388949	6.314957707	5.36E-09	4.71E-08	10.15760574
DNA2	-0.25755869	6.201054404	-6.314282024	5.38E-09	4.72E-08	10.15446024
USPL1	-0.222058425	9.102230123	-6.314057758	5.38E-09	4.73E-08	10.15341625
TOMM70	-0.19335968	7.5428524	-6.31339259	5.40E-09	4.74E-08	10.1503199
NUBP2	0.267814591	7.85076262	6.312561476	5.42E-09	4.76E-08	10.14645129
KRAS	-0.195712795	9.037426067	-6.312350968	5.43E-09	4.76E-08	10.14547147
SIRPB2	0.415284421	9.946810505	6.311650353	5.45E-09	4.77E-08	10.14221054
XRCC5	-0.146042572	10.55233954	-6.31068667	5.47E-09	4.79E-08	10.13772548
SUPT16H	-0.199749964	9.066864085	-6.309156644	5.51E-09	4.82E-08	10.13060526
MED24	0.132946103	9.025753275	6.308943956	5.52E-09	4.82E-08	10.12961555
PRR12	0.232716843	9.082585388	6.307767327	5.55E-09	4.85E-08	10.12414057
PLAGL2	0.338751332	9.382811422	6.307719493	5.55E-09	4.85E-08	10.12391801
NRBP1	0.139902307	9.618673114	6.306761711	5.58E-09	4.87E-08	10.11946172
OSGEP	-0.246414738	7.653745869	-6.306403919	5.59E-09	4.87E-08	10.1177971
GALNT11	-0.136547315	8.840933978	-6.305614197	5.61E-09	4.89E-08	10.11412309
ERO1B	-0.272087751	7.591270802	-6.304832027	5.63E-09	4.90E-08	10.11048443
NDUFAB1	-0.28674087	7.403139364	-6.302893238	5.68E-09	4.94E-08	10.1014661
CNOT2	-0.160269619	10.37154155	-6.301043955	5.73E-09	4.99E-08	10.09286534
CMIP	0.216486368	10.42812791	6.300307176	5.75E-09	5.00E-08	10.08943902
PAIP1	-0.248378986	7.131088083	-6.299182541	5.78E-09	5.02E-08	10.08420938
ADNP	-0.181252336	9.522037703	-6.297520078	5.83E-09	5.06E-08	10.07647961
SPAG9	-0.140574955	9.358388211	-6.294806473	5.90E-09	5.12E-08	10.06386455
HCFC2	-0.214450166	7.652724969	-6.29314858	5.95E-09	5.16E-08	10.05615858
ZPR1	-0.175097322	8.60660639	-6.292995948	5.96E-09	5.16E-08	10.05544919
PFDN4	-0.348944353	5.876938674	-6.292727542	5.96E-09	5.17E-08	10.05420174
ATPSCKMT	-0.299336713	6.936623333	-6.289759565	6.05E-09	5.24E-08	10.0404093
PDHB	-0.209897898	8.440983379	-6.289383577	6.06E-09	5.24E-08	10.03866227
BBS2	-0.241135289	8.478040998	-6.289158589	6.07E-09	5.25E-08	10.03761689
SIGMAR1	0.206622541	9.415153968	6.287878727	6.10E-09	5.28E-08	10.0316705
ACRBP	0.221049041	8.37866135	6.287293471	6.12E-09	5.28E-08	10.02895152
PGAM5	0.200854363	8.840213065	6.287279656	6.12E-09	5.28E-08	10.02888734
RTTN	-0.26930311	7.81493666	-6.286965908	6.13E-09	5.29E-08	10.02742978
STAG1	-0.227403097	8.25428839	-6.286958948	6.13E-09	5.29E-08	10.02739745
MID1IP1	0.284425695	8.698496403	6.286586117	6.14E-09	5.29E-08	10.02566546
RNF31	0.1904979	8.843599772	6.285591858	6.17E-09	5.31E-08	10.02104687
FGD3	0.164426437	10.15955367	6.283370305	6.24E-09	5.37E-08	10.01072844
DOLK	0.170344162	7.761933646	6.282469156	6.26E-09	5.39E-08	10.00654337
SLC35C1	0.173203652	7.919365463	6.280388034	6.33E-09	5.44E-08	9.996879443
PTCD2	-0.220796234	7.572401799	-6.279848513	6.34E-09	5.45E-08	9.994374367
IRF3	0.143707196	8.777554181	6.274297887	6.51E-09	5.59E-08	9.968607972
LTV1	-0.247760239	7.627436145	-6.273296611	6.54E-09	5.62E-08	9.963961142
ADAM15	0.283566111	8.827605814	6.272977427	6.55E-09	5.62E-08	9.962479912
LRRC14	0.20607714	7.855369521	6.270731137	6.62E-09	5.68E-08	9.952056639
TSC22D4	0.235338903	8.269340442	6.268839605	6.68E-09	5.73E-08	9.94328091
NTNG2	0.222138674	7.651463008	6.267742154	6.72E-09	5.75E-08	9.938189889
INSIG2	-0.24706753	7.8937063	-6.266985453	6.74E-09	5.77E-08	9.934679837
RETREG1	-0.31432349	7.475908545	-6.266915567	6.75E-09	5.77E-08	9.934355673
FBXO22	-0.189089018	8.721549936	-6.266191917	6.77E-09	5.79E-08	9.930999144
DCAF15	0.16880438	8.907552231	6.265661269	6.79E-09	5.80E-08	9.92853794
CEP350	-0.127517891	10.11384459	-6.26434537	6.83E-09	5.83E-08	9.922435091
MTERF3	-0.247417421	7.27529203	-6.263751044	6.85E-09	5.84E-08	9.919678938
HSPA13	-0.269569412	7.732135672	-6.26223607	6.90E-09	5.88E-08	9.912653903
ACTR3	-0.156655672	11.44976821	-6.260838955	6.94E-09	5.91E-08	9.906176114
BCL2L15	-0.236465314	5.626504013	-6.26077816	6.95E-09	5.91E-08	9.905894252
CTU1	0.219232482	7.79416525	6.260719025	6.95E-09	5.91E-08	9.905620089
NNT	-0.154434557	9.531645384	-6.257586925	7.05E-09	6.00E-08	9.891100624
BROX	-0.146550789	10.44809586	-6.257522915	7.05E-09	6.00E-08	9.890803932
CLASRP	0.188060624	8.042604487	6.256432421	7.09E-09	6.03E-08	9.885749578
CCDC58	-0.306022179	6.366132386	-6.254794233	7.15E-09	6.07E-08	9.878157505
CUL2	-0.190310714	8.538922533	-6.251966828	7.24E-09	6.15E-08	9.865056346
RNASEH2B	-0.261649002	8.720042121	-6.250079102	7.31E-09	6.20E-08	9.856310905
SNRPE	-0.193660481	7.566340934	-6.249895436	7.32E-09	6.20E-08	9.85546009
SHLD3	-0.427827559	5.723557464	-6.249323439	7.34E-09	6.22E-08	9.852810433
ACTR10	-0.309246011	8.113040508	-6.248721078	7.36E-09	6.23E-08	9.850020256
DCTN3	0.175156828	9.301167166	6.247459326	7.40E-09	6.26E-08	9.844176144
TRIM28	0.184139239	9.155510521	6.246429478	7.44E-09	6.29E-08	9.839406577
PLEKHA3	-0.318632959	7.565506965	-6.246416742	7.44E-09	6.29E-08	9.839347595
RNFT1	-0.236331495	10.14277336	-6.246263783	7.44E-09	6.29E-08	9.838639225
ISCU	-0.220508747	9.14440272	-6.243560887	7.54E-09	6.37E-08	9.82612319
APEH	0.148482657	8.965977338	6.242741724	7.57E-09	6.39E-08	9.822330488
AEBP2	-0.180876531	9.414646428	-6.240333748	7.66E-09	6.46E-08	9.811183025
R3HDM2	0.203508186	9.499540106	6.239108432	7.70E-09	6.49E-08	9.805511354
EXOSC8	-0.408063183	7.117707057	-6.235555006	7.83E-09	6.60E-08	9.789066523
LINS1	-0.341190512	8.325593461	-6.234048904	7.89E-09	6.64E-08	9.782097833
MITD1	-0.27565801	6.55756839	-6.232801851	7.94E-09	6.68E-08	9.776328371
CEP76	-0.240966375	6.156291951	-6.230932703	8.01E-09	6.73E-08	9.76768185
ARHGAP9	0.197769255	9.342941922	6.230633147	8.02E-09	6.74E-08	9.766296248
GCNA	-0.258019693	6.953038975	-6.229301997	8.07E-09	6.78E-08	9.760139372
MTRF1	-0.206575696	7.725782567	-6.228161132	8.11E-09	6.81E-08	9.754863116
SH3YL1	-0.262902729	7.622950265	-6.226467944	8.18E-09	6.86E-08	9.747033349
ELP2	-0.243606974	8.803290959	-6.225533896	8.22E-09	6.89E-08	9.742714497
ZFPM1	0.229591498	8.270820414	6.223704249	8.29E-09	6.95E-08	9.73425549
DPH5	-0.239911574	7.50965285	-6.223134292	8.31E-09	6.96E-08	9.731620654
ILKAP	-0.181547563	8.058943411	-6.222633658	8.33E-09	6.97E-08	9.729306384
U2AF1L4	0.316408154	7.981251222	6.222221795	8.35E-09	6.98E-08	9.72740254
DARS1	-0.20037593	9.501872431	-6.222184567	8.35E-09	6.98E-08	9.727230459
NUDT22	0.16130252	8.058215577	6.220662683	8.41E-09	7.03E-08	9.720196085
USP37	-0.214915038	7.811274972	-6.21965244	8.45E-09	7.06E-08	9.715527058
RITA1	0.135703604	7.604002929	6.218698204	8.49E-09	7.08E-08	9.711117212
SHOC2	-0.137746443	9.913146091	-6.217745683	8.53E-09	7.11E-08	9.706715624
DOHH	0.161875917	7.802048357	6.21744566	8.54E-09	7.12E-08	9.705329286
INTS8	-0.23450122	8.035709949	-6.217300878	8.54E-09	7.12E-08	9.704660294
C7orf25	-0.283333005	5.904374666	-6.217007951	8.56E-09	7.12E-08	9.703306795
GCLC	-0.204808838	8.15812539	-6.21700493	8.56E-09	7.12E-08	9.703292838
PIAS3	0.204241703	8.087478402	6.216479565	8.58E-09	7.13E-08	9.700865412
APC	-0.215795568	8.06287616	-6.215295975	8.63E-09	7.17E-08	9.695397055
MIS12	-0.264789385	7.658282617	-6.215150476	8.63E-09	7.17E-08	9.694724864
CEP57	-0.230660286	8.63406348	-6.214776947	8.65E-09	7.18E-08	9.692999231
TRMT1L	-0.183482463	8.558375918	-6.212489275	8.74E-09	7.25E-08	9.68243172
HNRNPU	-0.166058801	10.36462128	-6.21158987	8.78E-09	7.28E-08	9.678277597
P2RY8	0.379887452	9.993576089	6.210586544	8.82E-09	7.31E-08	9.673643826
PPM1K	-0.309693712	7.35116238	-6.210502699	8.83E-09	7.31E-08	9.673256613
SLC35A1	-0.276855774	8.315490176	-6.209920983	8.85E-09	7.33E-08	9.6705702
ARMC7	0.186489327	7.672508519	6.209598747	8.86E-09	7.33E-08	9.669082135
PPA2	-0.189353618	7.54889192	-6.206261449	9.01E-09	7.45E-08	9.653672964
HDAC4	0.20464886	8.927461571	6.205902795	9.02E-09	7.46E-08	9.652017205
NEK7	-0.168115513	9.930289173	-6.205754781	9.03E-09	7.46E-08	9.651333899
WDR19	-0.278517108	7.121290389	-6.205589575	9.03E-09	7.46E-08	9.650571237
SLC25A33	-0.21794659	6.788271572	-6.205143903	9.05E-09	7.46E-08	9.648513866
ADAM8	0.285088018	8.948199017	6.205106674	9.05E-09	7.46E-08	9.64834201
ODR4	-0.249620111	8.200310829	-6.205097621	9.06E-09	7.46E-08	9.648300217
GBE1	-0.251397751	7.623589395	-6.204745986	9.07E-09	7.47E-08	9.646677015
ARHGEF1	0.269232043	10.02257599	6.203233222	9.14E-09	7.52E-08	9.639694352
CHCHD5	0.189293057	7.481276408	6.202335256	9.17E-09	7.55E-08	9.635549889
DMAP1	0.127086437	7.762400913	6.199494536	9.30E-09	7.65E-08	9.622440789
BLCAP	0.217393331	9.808093046	6.199361491	9.31E-09	7.65E-08	9.621826899
DRG1	-0.206310255	8.613215546	-6.196790826	9.42E-09	7.74E-08	9.60996668
ZSWIM1	0.209781785	8.82289813	6.195011507	9.50E-09	7.80E-08	9.601758886
DHX30	0.132816426	9.303543951	6.19495939	9.50E-09	7.80E-08	9.601518495
CDC5L	-0.158760468	9.336898228	-6.192088445	9.63E-09	7.90E-08	9.588277647
HNRNPDL	-0.187944925	9.832841094	-6.189413217	9.76E-09	7.99E-08	9.575942155
TRMT13	-0.29257656	8.487014715	-6.188602783	9.79E-09	8.02E-08	9.572205757
AC118549.1	-0.183871074	9.145214454	-6.187992432	9.82E-09	8.04E-08	9.569391971
NBAS	-0.136382172	9.351918655	-6.187246065	9.86E-09	8.06E-08	9.565951326
ABHD3	-0.178172963	8.833721401	-6.186909224	9.87E-09	8.07E-08	9.5643986
CLSTN3	0.273124807	8.396586724	6.181474677	1.01E-08	8.28E-08	9.539352904
RPS6KA3	-0.201834915	10.77588814	-6.179605857	1.02E-08	8.35E-08	9.530742743
AXIN1	0.202768574	8.019684375	6.178903585	1.03E-08	8.37E-08	9.52750752
DAXX	0.233614969	7.509683795	6.178720611	1.03E-08	8.37E-08	9.526664624
TTC13	-0.176562428	9.863207932	-6.176580442	1.04E-08	8.45E-08	9.516806551
KCTD11	0.166782895	6.983772374	6.174448804	1.05E-08	8.54E-08	9.506989445
RPS6KA1	0.160995293	10.09186641	6.172272855	1.06E-08	8.62E-08	9.496969992
PNPLA8	-0.264303232	8.304767047	-6.171827865	1.06E-08	8.63E-08	9.494921187
TTC31	0.168497398	8.036982384	6.171098598	1.06E-08	8.66E-08	9.491563688
CHRAC1	0.147547145	9.17600414	6.169816448	1.07E-08	8.71E-08	9.485661217
NGDN	-0.30196624	7.306467111	-6.169639384	1.07E-08	8.71E-08	9.484846137
SLX4	0.140859781	7.799764865	6.166115033	1.09E-08	8.85E-08	9.468624884
PLTP	0.180374987	6.89762393	6.164543595	1.10E-08	8.91E-08	9.461393626
EED	-0.170501111	9.076819824	-6.163779912	1.10E-08	8.94E-08	9.457879725
ZNF22	-0.186367093	7.07968192	-6.162797266	1.11E-08	8.97E-08	9.453358637
MPP5	-0.272317091	6.879069838	-6.16240445	1.11E-08	8.98E-08	9.451551418
ZNHIT3	-0.161182376	7.864560272	-6.162264646	1.11E-08	8.98E-08	9.450908237
INTS13	-0.249042334	7.81901676	-6.162234822	1.11E-08	8.98E-08	9.450771032
TMBIM1	0.182541259	11.5960796	6.161232178	1.12E-08	9.02E-08	9.446158511
MTERF1	-0.251150245	6.795659968	-6.160697182	1.12E-08	9.04E-08	9.443697487
DEK	-0.215012257	9.592292361	-6.160507069	1.12E-08	9.04E-08	9.442822978
DDX41	0.271917964	9.781369688	6.157334024	1.14E-08	9.17E-08	9.428229128
TMEM150A	0.216656333	7.930196136	6.156391391	1.14E-08	9.21E-08	9.423894372
CDADC1	-0.252449419	7.209207483	-6.154617187	1.15E-08	9.28E-08	9.415736476
PPARGC1B	0.234429767	7.989279899	6.153795852	1.16E-08	9.31E-08	9.41196032
FRYL	-0.147931077	9.551523398	-6.151050628	1.17E-08	9.43E-08	9.399340746
ZBTB14	-0.205641972	8.778699754	-6.151027078	1.17E-08	9.43E-08	9.399232498
TNF	0.424345726	7.821678199	6.150467225	1.17E-08	9.45E-08	9.396659246
FIG4	-0.252142838	9.488366365	-6.148959978	1.18E-08	9.51E-08	9.38973206
BCL7C	0.143282641	8.522668104	6.148538045	1.18E-08	9.52E-08	9.387793042
PPP1R37	0.144093841	8.320194892	6.147968063	1.19E-08	9.54E-08	9.385173762
PPIG	-0.226600122	7.543804335	-6.14509434	1.20E-08	9.67E-08	9.371969751
LRRC47	0.147103843	8.33723864	6.144986088	1.20E-08	9.67E-08	9.371472423
MED6	-0.208355831	8.478406386	-6.143632995	1.21E-08	9.72E-08	9.365256427
ATG16L1	-0.171159894	8.465896179	-6.142703595	1.22E-08	9.76E-08	9.360987235
C2CD5	-0.147246292	9.706852302	-6.141819949	1.22E-08	9.80E-08	9.356928508
CMAS	-0.210472463	7.882135502	-6.137822826	1.25E-08	9.98E-08	9.338572718
ZFP36	0.487872409	10.94053315	6.133803729	1.27E-08	1.02E-07	9.320122004
TXNRD2	0.180817123	7.65914244	6.133295222	1.27E-08	1.02E-07	9.317787999
NSMAF	-0.125435505	9.81760992	-6.131907049	1.28E-08	1.02E-07	9.311416888
ITCH	-0.171640563	10.30693958	-6.131015575	1.29E-08	1.03E-07	9.307325787
ZFP36L1	0.201152827	9.219815686	6.130856874	1.29E-08	1.03E-07	9.306597519
ME2	-0.157289226	10.15868261	-6.130431738	1.29E-08	1.03E-07	9.304646639
TRMT11	-0.307034557	7.373774557	-6.130052461	1.29E-08	1.03E-07	9.302906253
GOLGA3	0.117663037	8.497060792	6.128950949	1.30E-08	1.04E-07	9.297852066
DBR1	-0.277152814	6.631943565	-6.128861133	1.30E-08	1.04E-07	9.297439972
ENHO	0.215410049	7.152509577	6.128634984	1.30E-08	1.04E-07	9.296402371
PIK3CB	-0.214525699	9.507898127	-6.128320035	1.30E-08	1.04E-07	9.294957373
SUMO1	-0.29683445	6.836070684	-6.128219788	1.30E-08	1.04E-07	9.294497445
BMT2	-0.136661749	8.393023888	-6.128052476	1.30E-08	1.04E-07	9.293729836
TCP1	-0.188429936	10.4984949	-6.127515679	1.31E-08	1.04E-07	9.291267135
PSMB1	-0.259139241	8.386662359	-6.127163346	1.31E-08	1.04E-07	9.289650766
TMEM30A	-0.187390481	10.00677199	-6.126671866	1.31E-08	1.04E-07	9.28739613
P2RX1	0.448322283	9.548712115	6.122208402	1.34E-08	1.06E-07	9.266924344
ZNRD1	-0.315843237	7.208673524	-6.121006709	1.35E-08	1.07E-07	9.261414023
TRPV2	0.193079118	8.656698963	6.12094087	1.35E-08	1.07E-07	9.261112138
LAMTOR1	0.278342596	10.0432989	6.120706068	1.35E-08	1.07E-07	9.260035529
KMT5A	0.13925898	8.507992398	6.120620521	1.35E-08	1.07E-07	9.259643286
RAB11B	0.194456861	10.24717229	6.120041053	1.35E-08	1.07E-07	9.256986434
ATG14	-0.174529446	8.333545245	-6.119897613	1.36E-08	1.07E-07	9.25632878
MRPS5	-0.171300852	8.782803029	-6.118290478	1.37E-08	1.08E-07	9.248960827
TAF13	-0.371017516	6.998552853	-6.117170383	1.37E-08	1.09E-07	9.243826295
FXYD5	0.175703163	10.90143426	6.116419817	1.38E-08	1.09E-07	9.24038595
ZADH2	-0.182840597	8.683124902	-6.116078405	1.38E-08	1.09E-07	9.238821102
RPL37	-0.214118694	7.089291377	-6.114431197	1.39E-08	1.10E-07	9.231271799
URM1	0.171350845	8.395396656	6.112776581	1.40E-08	1.11E-07	9.223689568
KIAA0556	0.16241327	8.280531088	6.107430269	1.44E-08	1.13E-07	9.199197258
GPR155	-0.244303214	9.480972208	-6.107386434	1.44E-08	1.13E-07	9.198996489
GTF2B	-0.249616586	8.966945156	-6.107043742	1.44E-08	1.13E-07	9.197426932
ITFG1	-0.227619155	7.555175449	-6.106828945	1.44E-08	1.13E-07	9.19644317
TAF4	0.151469834	8.826499317	6.106366015	1.45E-08	1.14E-07	9.194323023
EGLN2	0.161554317	7.806663908	6.10569381	1.45E-08	1.14E-07	9.191244572
CCDC69	0.215117857	9.737516131	6.102730217	1.47E-08	1.15E-07	9.177674434
IFT80	-0.303999894	7.725149562	-6.102701068	1.47E-08	1.15E-07	9.17754098
COX7B	-0.661663116	6.383518388	-6.102444564	1.47E-08	1.16E-07	9.176366617
ANKRD49	-0.260066873	8.496337228	-6.102116531	1.47E-08	1.16E-07	9.17486481
MMP17	0.226854085	7.257366215	6.101616756	1.48E-08	1.16E-07	9.172576808
MOSMO	-0.181493721	7.71391375	-6.101012483	1.48E-08	1.16E-07	9.16981053
PLD2	0.277564998	8.188913707	6.1008306	1.48E-08	1.16E-07	9.168977922
CCDC88B	0.157043575	7.684155915	6.099926289	1.49E-08	1.17E-07	9.164838433
RPGR	-0.23038377	7.085456126	-6.099402115	1.49E-08	1.17E-07	9.162439166
CD4	0.274442328	10.80362987	6.09901568	1.50E-08	1.17E-07	9.160670427
SCRIB	0.143144883	7.242057045	6.098361921	1.50E-08	1.17E-07	9.157678255
WASHC1	0.199697553	9.82370594	6.097385366	1.51E-08	1.18E-07	9.153208989
PLAA	-0.125146217	9.125712206	-6.096848971	1.51E-08	1.18E-07	9.150754296
HDDC2	-0.266605881	8.525836187	-6.09617116	1.52E-08	1.18E-07	9.147652598
TMEM67	-0.26378109	5.86897192	-6.095733885	1.52E-08	1.18E-07	9.1456517
GTPBP1	0.171083682	9.23276195	6.094427695	1.53E-08	1.19E-07	9.139675211
FAM131B	0.148085334	6.934761334	6.093877685	1.53E-08	1.19E-07	9.137158828
TJAP1	0.15206305	8.106626075	6.093569611	1.54E-08	1.19E-07	9.13574939
SETD1B	0.262306735	8.759672301	6.091028834	1.55E-08	1.21E-07	9.1241267
DDHD2	-0.260464065	8.755718317	-6.088707151	1.57E-08	1.22E-07	9.113508378
ZNF518B	-0.186078897	8.252257499	-6.088270884	1.57E-08	1.22E-07	9.111513317
GTF2E2	-0.154544011	8.554508971	-6.087911203	1.58E-08	1.22E-07	9.109868543
PI4K2B	-0.208621059	7.782530533	-6.086562216	1.59E-08	1.23E-07	9.103700229
LIAS	-0.267827624	6.796067739	-6.086470753	1.59E-08	1.23E-07	9.103282035
NIF3L1	-0.18695989	7.450731517	-6.084651164	1.60E-08	1.24E-07	9.094963022
FHL3	0.314121259	8.900944515	6.081565049	1.62E-08	1.26E-07	9.080856423
PEX16	0.140023427	7.935707839	6.080912478	1.63E-08	1.26E-07	9.07787399
SCOC	-0.287068265	6.889662747	-6.079839906	1.64E-08	1.27E-07	9.072972383
ASXL2	0.153017622	9.954360519	6.079032136	1.64E-08	1.27E-07	9.069281196
NMD3	-0.215578459	8.278672054	-6.078547791	1.65E-08	1.27E-07	9.067068054
COPB1	-0.203529312	9.561930336	-6.078448163	1.65E-08	1.27E-07	9.066612829
YIPF5	-0.165368656	8.791613042	-6.076987344	1.66E-08	1.28E-07	9.059938419
OXR1	-0.194918379	8.44966182	-6.074199479	1.68E-08	1.30E-07	9.047203053
HNRNPD	-0.189464949	11.0260794	-6.074165759	1.68E-08	1.30E-07	9.047049036
CABIN1	0.208114679	8.80443512	6.074039544	1.68E-08	1.30E-07	9.046472537
TEP1	0.170878929	9.549482024	6.072229727	1.70E-08	1.31E-07	9.038206721
CATSPERE	-0.217468615	6.313888599	-6.071470861	1.70E-08	1.31E-07	9.034741194
ALKBH3	-0.187503966	8.281177881	-6.06910862	1.72E-08	1.33E-07	9.023954894
DLG1	-0.172476646	9.952113456	-6.067478231	1.74E-08	1.34E-07	9.016511565
COPB2	-0.206656392	9.029009095	-6.067383	1.74E-08	1.34E-07	9.016076827
THNSL1	-0.319988806	5.986902467	-6.066663653	1.74E-08	1.34E-07	9.012793092
C11orf1	-0.31031124	6.403305036	-6.064807721	1.76E-08	1.35E-07	9.004321877
RUFY2	-0.218334444	8.210455517	-6.064053043	1.76E-08	1.35E-07	9.000877601
ARIH1	-0.141071084	10.24274611	-6.063686495	1.77E-08	1.36E-07	8.999204793
MROH1	0.203934184	8.476118498	6.061481987	1.79E-08	1.37E-07	8.989145185
MTX1	0.204290992	8.399942549	6.0605166	1.79E-08	1.38E-07	8.984740516
SYNGR2	0.226127724	9.084419786	6.060270642	1.80E-08	1.38E-07	8.983618365
DUSP11	-0.222892924	10.47114594	-6.059342014	1.80E-08	1.38E-07	8.979381834
GORAB	-0.246054073	7.605067635	-6.057116408	1.82E-08	1.40E-07	8.96922965
TBCK	-0.191693251	9.597860427	-6.050477399	1.88E-08	1.44E-07	8.938956791
HM13	0.151918828	10.01600631	6.050163451	1.88E-08	1.44E-07	8.937525654
SMNDC1	-0.126949149	9.003758093	-6.046685947	1.91E-08	1.46E-07	8.921675914
HPS5	-0.209479796	7.897908483	-6.041236395	1.96E-08	1.50E-07	8.896847304
MRPL4	0.179286504	8.03473778	6.038071522	1.99E-08	1.52E-07	8.882433112
PPP2R2A	-0.194531121	8.693756713	-6.03791888	1.99E-08	1.52E-07	8.881738011
KIAA0895L	0.235625945	7.759980037	6.037895	1.99E-08	1.52E-07	8.881629268
UBXN8	-0.230136998	6.750251896	-6.037691935	2.00E-08	1.52E-07	8.880704566
DPM1	-0.309855853	9.533906532	-6.036734607	2.01E-08	1.53E-07	8.87634538
ALKBH8	-0.261003254	7.409944753	-6.03409398	2.03E-08	1.55E-07	8.864323124
MFSD8	-0.233061938	9.294061158	-6.033964517	2.03E-08	1.55E-07	8.863733776
UBTD1	0.194797816	8.246246996	6.032408541	2.05E-08	1.56E-07	8.856651055
PPP1R35	0.194760087	8.745336289	6.030846285	2.06E-08	1.57E-07	8.84954069
ISOC2	0.185463645	7.909153198	6.030026508	2.07E-08	1.57E-07	8.845809977
MTX3	-0.29356364	7.618789743	-6.029805398	2.07E-08	1.57E-07	8.844803771
IRF5	0.273834922	8.743578803	6.029262714	2.08E-08	1.58E-07	8.842334267
MARK3	-0.159409559	9.484060088	-6.028602227	2.08E-08	1.58E-07	8.839328848
POLE3	0.149355617	8.429196155	6.02850347	2.08E-08	1.58E-07	8.838879489
VPS45	-0.167338371	9.614145457	-6.026941618	2.10E-08	1.59E-07	8.831773307
SRSF3	-0.2222384	10.19559429	-6.025258331	2.12E-08	1.60E-07	8.824115668
RHOBTB2	0.182470567	7.608500395	6.024894677	2.12E-08	1.61E-07	8.822461467
ST14	0.455232403	8.905620308	6.024534364	2.12E-08	1.61E-07	8.82082252
SREK1IP1	-0.220743202	7.7840881	-6.023453275	2.13E-08	1.61E-07	8.81590529
ASB8	0.162007287	10.25591952	6.022286128	2.15E-08	1.62E-07	8.810597138
SLC16A5	0.270589008	8.431627092	6.022197726	2.15E-08	1.62E-07	8.810195109
EIF2B5	-0.158789716	8.140867353	-6.021942954	2.15E-08	1.62E-07	8.809036492
ZCCHC9	-0.228294237	8.19985765	-6.021317252	2.16E-08	1.63E-07	8.806191117
MMS22L	-0.292081391	7.009709226	-6.0194408	2.18E-08	1.64E-07	8.79765887
EHMT1	0.178735075	8.672901358	6.01750874	2.19E-08	1.65E-07	8.788875194
INTS4	-0.180009278	9.483386018	-6.015298759	2.22E-08	1.67E-07	8.778829781
DHX29	-0.192507224	8.945349965	-6.014545489	2.23E-08	1.68E-07	8.775406242
FBXO34	-0.167843883	8.821485865	-6.014215154	2.23E-08	1.68E-07	8.773904975
MLH1	-0.155140025	8.852980085	-6.013571911	2.24E-08	1.68E-07	8.770981754
TMEM39B	0.201633717	8.178992684	6.013474818	2.24E-08	1.68E-07	8.770540528
CERT1	-0.171195237	9.261338655	-6.012627821	2.25E-08	1.69E-07	8.766691622
PTPRC	-0.132888425	12.02216964	-6.011411146	2.26E-08	1.70E-07	8.761163322
COMMD8	-0.319915476	7.279128977	-6.011276988	2.26E-08	1.70E-07	8.760553775
AIMP1	-0.21103199	7.558536946	-6.00912069	2.28E-08	1.71E-07	8.750757554
NUDT18	0.184831326	7.552688639	6.008486501	2.29E-08	1.72E-07	8.747876734
ZNF341	0.148167594	7.486881523	6.00821422	2.29E-08	1.72E-07	8.746639936
TOPORS	-0.245336079	7.476374623	-6.007983979	2.29E-08	1.72E-07	8.745594121
SMAD4	-0.151079786	10.03205877	-6.007730819	2.30E-08	1.72E-07	8.744444227
WBP4	-0.279338882	6.691300448	-6.007572916	2.30E-08	1.72E-07	8.743727016
SNRPD1	-0.270111505	6.341151829	-6.005969971	2.32E-08	1.73E-07	8.736446851
RAB1A	-0.217264363	9.548178344	-6.005752883	2.32E-08	1.73E-07	8.735460968
PNO1	-0.204139614	7.440756198	-6.003829099	2.34E-08	1.75E-07	8.726725116
VPS72	0.210882839	9.382187386	6.000367957	2.38E-08	1.78E-07	8.71101177
CCDC25	-0.229008075	7.602059864	-5.999454684	2.39E-08	1.78E-07	8.706866353
UTP20	-0.24312799	7.589216941	-5.999065352	2.39E-08	1.79E-07	8.705099242
PREP	-0.161693149	8.718262728	-5.997235444	2.41E-08	1.80E-07	8.696794399
FAM204A	-0.174967032	9.181597677	-5.996800545	2.42E-08	1.80E-07	8.694820846
SNX21	0.185170403	7.225133171	5.9965481	2.42E-08	1.80E-07	8.693675295
ZNF140	-0.266426799	7.056455126	-5.996394137	2.42E-08	1.80E-07	8.692976648
ZNF296	0.198200035	8.265581082	5.995296295	2.44E-08	1.81E-07	8.687995196
PYROXD1	-0.284943577	9.426724442	-5.994244154	2.45E-08	1.82E-07	8.683221549
GNPTAB	-0.243277092	9.59948472	-5.994097164	2.45E-08	1.82E-07	8.682554676
CCDC22	0.166614146	7.940007906	5.993576825	2.45E-08	1.82E-07	8.680194047
SLC25A29	0.222507748	8.869492568	5.993151533	2.46E-08	1.83E-07	8.678264695
FBXL8	0.188850479	7.977404869	5.991862146	2.47E-08	1.84E-07	8.67241578
PBDC1	-0.21695137	6.794150912	-5.989489088	2.50E-08	1.86E-07	8.661652814
PHF2	0.18560112	9.265079965	5.986744878	2.53E-08	1.88E-07	8.649209229
COPZ1	0.262090261	9.773135144	5.9858989	2.54E-08	1.89E-07	8.645373745
ZNF565	-0.230827819	6.35635766	-5.985682115	2.55E-08	1.89E-07	8.644390934
TIMM10B	0.255522728	9.573639188	5.985149352	2.55E-08	1.89E-07	8.641975691
MICALL1	0.170742134	7.450547836	5.980174582	2.61E-08	1.93E-07	8.619428262
PLCL2	-0.195035163	9.451183711	-5.980066431	2.62E-08	1.93E-07	8.618938193
GAS2L1	0.233721479	7.877388305	5.979315933	2.62E-08	1.94E-07	8.615537537
BRWD3	-0.143802015	9.408569374	-5.978268891	2.64E-08	1.95E-07	8.610793555
CCDC138	-0.286859354	5.736302068	-5.977212685	2.65E-08	1.96E-07	8.606008491
RBM34	-0.178786981	8.111824857	-5.976232795	2.66E-08	1.97E-07	8.601569554
ZNF281	0.172435158	8.368221234	5.976117494	2.66E-08	1.97E-07	8.601047264
UTP3	-0.231573431	7.534730679	-5.976073129	2.66E-08	1.97E-07	8.600846297
METTL14	-0.16608461	8.611567955	-5.975683242	2.67E-08	1.97E-07	8.599080226
TPRA1	0.143208398	9.100799948	5.974678916	2.68E-08	1.98E-07	8.594531206
CUL4A	-0.127045837	8.872310167	-5.971324071	2.72E-08	2.01E-07	8.579338544
PPDPF	0.308860233	9.875482177	5.970990983	2.73E-08	2.01E-07	8.577830371
RPIA	-0.193614666	7.425526309	-5.970960311	2.73E-08	2.01E-07	8.577691495
ZBTB26	-0.196305632	7.648612717	-5.96721773	2.78E-08	2.04E-07	8.560748684
RBM18	-0.141821495	8.836155041	-5.965729576	2.80E-08	2.05E-07	8.554013283
ZFAND4	-0.24911174	7.702920779	-5.965223964	2.80E-08	2.06E-07	8.551725073
TRIM26	0.167229703	8.397288741	5.964659871	2.81E-08	2.06E-07	8.549172324
SDC4	0.254720004	6.920694705	5.961789168	2.85E-08	2.09E-07	8.536183157
PNPO	0.22129259	8.508061613	5.960673431	2.86E-08	2.10E-07	8.531135618
TMEM117	-0.245059142	6.480029897	-5.960607704	2.86E-08	2.10E-07	8.530838286
NFKB2	0.258186112	8.443671311	5.957529222	2.91E-08	2.13E-07	8.516914012
TTC14	-0.216888109	9.278815147	-5.957313968	2.91E-08	2.13E-07	8.515940534
SLC35F6	0.208722218	9.016229042	5.955663262	2.93E-08	2.15E-07	8.508475909
ORC3	-0.22701174	8.382036041	-5.955120395	2.94E-08	2.15E-07	8.506021253
NUBPL	-0.248619343	6.928768553	-5.954905606	2.94E-08	2.15E-07	8.505050084
DXO	0.214582688	7.900127849	5.953397258	2.96E-08	2.16E-07	8.498230601
POLR1B	-0.195447197	8.025386926	-5.951383393	2.99E-08	2.18E-07	8.489126995
CTR9	-0.188224671	9.245395821	-5.951226171	2.99E-08	2.18E-07	8.488416346
GTF2H4	0.156223939	7.360996882	5.948513035	3.03E-08	2.21E-07	8.476154409
CCDC28A	-0.242854406	7.139955898	-5.948352856	3.03E-08	2.21E-07	8.475430573
MMP25	0.327149663	7.807951769	5.947388617	3.05E-08	2.22E-07	8.471073486
TIMM17B	0.182238327	7.86149226	5.947323257	3.05E-08	2.22E-07	8.470778162
MAP3K12	0.176797321	7.933102994	5.946831807	3.05E-08	2.22E-07	8.468557607
GCFC2	-0.263590544	7.433252033	-5.944562663	3.09E-08	2.25E-07	8.458306021
MRPL9	-0.224957469	8.863819223	-5.94250427	3.12E-08	2.27E-07	8.449008336
CWF19L1	-0.205746581	8.351609224	-5.941593322	3.13E-08	2.28E-07	8.44489415
ISOC1	-0.180612993	8.221605079	-5.940059695	3.15E-08	2.29E-07	8.437968453
[truncated: 12,531 more rows]
